# Supplementary material for: 2-(3,4-Dimeth­oxy­phen­yl)-1H-benzimidazole
Source: Acta Crystallogr Sect E Struct Rep Online. 2011 Nov 9;67(Pt 12):o3255. doi: 10.1107/S1600536811046897 (PMC3238911; doi:10.1107/S1600536811046897)
Supplement: Supplementary file 1 [file e-67-o3255-sup1.cif]

##############################################################################
#                                                                            #
# This CIF contains the data in a paper accepted for publication in          #
# Acta Crystallographica Section E. It conforms to the requirements of       #
# Notes for Authors for Acta Crystallographica Section E, and has been       #
# peer reviewed under the auspices of the IUCr Commission on Journals.       #
#                                                                            #
# Full details of the Crystallographic Information File format               #
# are given in the paper "The Crystallographic Information File (CIF):       #
# a New Standard Archive File for Crystallography" by S. R. Hall, F. H.      #
# Allen and I. D. Brown [Acta Cryst. (1991), A47, 655-685].                  #
#                                                                            #
# The current version of the core CIF dictionary is obtainable from          #
# ftp://ftp.iucr.org/pub/cif_core.dic.                                       #
#                                                                            #
# Software is freely available for graphical display of the structure(s)     #
# in this CIF. For information consult the CIF software page                 #
# http://www.iucr.org/resources/cif/software.                                #
#                                                                            #
# This file may be used for bona fide research purposes within the           #
# scientific community so long as proper attribution is given to the journal # 
# article from which it was obtained.                                        #
#                                                                            #
##############################################################################
data_global
_audit_creation_method     'Jana2006 Version : 02/06/2011'
_journal_date_recd_electronic     2011-11-01
_journal_date_accepted     2011-11-07
_journal_name_full     'Acta Crystallographica, Section E'
_journal_year     2011
_journal_volume     67
_journal_issue     12
_journal_page_first     o3255
_journal_page_last     o3255
_journal_paper_category     QO
_journal_coeditor_code     HB6490
_publ_contact_author_name     'Karla Fejfarov\'a'
_publ_contact_author_address
;
Institute of Physics of the ASCR, v.v.i
Na Slovance 2
182 21 Praha 8
Czech Republic
;
_publ_contact_author_email     fejfarov@fzu.cz
_publ_contact_author_fax     '+420 233 343 184'
_publ_contact_author_phone     '+420 220 318 470'
_publ_section_title
;
2-(3,4-Dimethoxyphenyl)-1<i>H</i>-benzimidazole
;
loop_
    _publ_author_name
    _publ_author_address
    'Khalaji, Aliakbar Dehno'
;
Department of Chemistry, Faculty of Science,
Golestan University
Gorgan
Iran
;
    'Foroghnia, Alireza'
;
Department of Chemistry
Islamic Azad University
Qaemshahr
Iran
;
    'Khalilzadeh,  Mohammad Ali'
;
Department of Chemistry
Islamic Azad University
Qaemshahr
Iran
;
    'Fejfarov\'a, Karla'
;
Institute of Physics of the ASCR, v.v.i
Na Slovance 2
182 21 Praha 8
Czech Republic
;
    'Du\<sek, Michal'
;
Institute of Physics of the ASCR, v.v.i
Na Slovance 2
182 21 Praha 8
Czech Republic
;
data_I
_chemical_name_systematic
;
2-(3,4-Dimethoxyphenyl)-1<i>H</i>-benzimidazole
;
_chemical_name_common     ?
_chemical_formula_moiety     'C15 H14 N2 O2'
_chemical_formula_sum     'C15 H14 N2 O2'
_chemical_formula_structural     ?
_chemical_formula_analytical     ?
_chemical_formula_iupac     'C15 H14 N2 O2'
_chemical_formula_weight     254.3
_chemical_melting_point     ?
_symmetry_cell_setting     orthorhombic
_symmetry_space_group_name_H-M     'P c a 21'
_symmetry_space_group_name_Hall     'P 2c -2ac'
loop_
    _symmetry_equiv_pos_site_id
    _symmetry_equiv_pos_as_xyz
    1 x,y,z
    2 -x,-y,z+1/2
    3 x+1/2,-y,z
    4 -x+1/2,y,z+1/2
_cell_length_a     9.2274(8)
_cell_length_b     15.0109(9)
_cell_length_c     9.2681(3)
_cell_angle_alpha     90
_cell_angle_beta     90
_cell_angle_gamma     90
_cell_volume     1283.74(14)
_cell_formula_units_Z     4
_cell_measurement_reflns_used     8286
_cell_measurement_theta_min     2.94
_cell_measurement_theta_max     67
_cell_measurement_temperature     120
_cell_special_details     ?
_exptl_crystal_description     slab
_exptl_crystal_colour     'light yellow'
_exptl_crystal_size_max     0.395
_exptl_crystal_size_mid     0.209
_exptl_crystal_size_min     0.089
_exptl_crystal_density_diffrn     1.3153
_exptl_crystal_density_meas     ?
_exptl_crystal_density_method     'not measured'
_exptl_crystal_F_000     536
_exptl_absorpt_coefficient_mu     0.72
_exptl_absorpt_correction_type     multi-scan
_exptl_absorpt_process_details     '(CrysAlis PRO; Agilent, 2010)'
_exptl_absorpt_correction_T_min     0.75
_exptl_absorpt_correction_T_max     1
_exptl_special_details
;
CrysAlisPro, Agilent Technologies  (2010),
Empirical absorption correction using spherical harmonics,
implemented in SCALE3 ABSPACK scaling algorithm.
;
_diffrn_ambient_temperature     120
_diffrn_radiation_type     'Cu K\a'
_diffrn_radiation_wavelength     1.5418
_diffrn_radiation_source     'Enhance Ultra (Cu) X-ray Source'
_diffrn_radiation_monochromator     'mirror'
_diffrn_measurement_device_type
      'Agilent Xcalibur diffractometer with an Atlas (Gemini ultra Cu) detector'
_diffrn_measurement_device     'four-cycle diffractometer'
_diffrn_measurement_method     'Rotation method data acquisition using \w'
_diffrn_detector_area_resol_mean     10.3784
_diffrn_reflns_number     12506
_diffrn_reflns_av_R_equivalents     0.024
_diffrn_reflns_av_sigmaI/netI     0.0125
_diffrn_reflns_theta_min     2.94
_diffrn_reflns_theta_max     67.11
_diffrn_reflns_theta_full     67.11
_diffrn_measured_fraction_theta_max     1
_diffrn_measured_fraction_theta_full     1
_diffrn_reflns_limit_h_min     -11
_diffrn_reflns_limit_h_max     11
_diffrn_reflns_limit_k_min     -17
_diffrn_reflns_limit_k_max     17
_diffrn_reflns_limit_l_min     -9
_diffrn_reflns_limit_l_max     11
_diffrn_reflns_reduction_process
;
Integration of the CCD images was done by program CrysAlisPro
(Agilent Technologies, 2010). The same program was used for indexing of the
crystal shape and absorption correction.
;
_refine_special_details
;
The refinement was carried out against all reflections. The conventional
<i>R</i>-factor is always based on <i>F</i>. The goodness of fit as well as
the weighted <i>R</i>-factor are based on <i>F</i> and <i>F</i>^2^ for
refinement carried out on <i>F</i> and <i>F</i>^2^, respectively. The
threshold expression is used only for calculating <i>R</i>-factors <i>etc</i>.
and it is not relevant to the choice of reflections for refinement.
The program used for refinement, Jana2006, uses the weighting scheme based on
the experimental expectations, see _refine_ls_weighting_details, that does not
force <i>S</i> to be one. Therefore the values of <i>S</i> are usually larger
than the ones from the <i>SHELX</i> program.
;
_reflns_number_total     1982
_reflns_number_gt     1919
_reflns_threshold_expression     I>3\s(I)
_refine_ls_structure_factor_coef     Fsqd
_refine_ls_R_factor_all     0.0273
_refine_ls_R_factor_gt     0.0262
_refine_ls_wR_factor_gt     0.0705
_refine_ls_wR_factor_ref     0.0716
_refine_ls_goodness_of_fit_ref     1.46
_refine_ls_restrained_S_all     ?
_refine_ls_number_reflns     1982
_refine_ls_number_parameters     174
_refine_ls_number_restraints     0
_refine_ls_number_constraints     54
_refine_ls_hydrogen_treatment     mixed
_refine_ls_weighting_scheme     sigma
_refine_ls_weighting_details     'w=1/[\s^2^(I)+0.0016I^2^]'
_atom_sites_solution_hydrogens     ?
_refine_ls_shift/su_max     0.0471
_refine_ls_shift/su_mean     0.0027
_refine_diff_density_max     0.08
_refine_diff_density_min     -0.11
_refine_ls_extinction_method     'none'
_refine_ls_extinction_coef     ?
_refine_ls_abs_structure_details     ?
_refine_ls_abs_structure_Flack     ?
_refine_ls_abs_structure_Rogers     ?
loop_
    _atom_type_symbol
    _atom_type_scat_dispersion_real
    _atom_type_scat_dispersion_imag
    _atom_type_scat_source
    C 0.0181 0.0091 'International Tables Vol C tables 4.2.6.8 and 6.1.1.1'
    H 0.0000 0.0000 'International Tables Vol C tables 4.2.6.8 and 6.1.1.1'
    N 0.0311 0.0180 'International Tables Vol C tables 4.2.6.8 and 6.1.1.1'
    O 0.0492 0.0322 'International Tables Vol C tables 4.2.6.8 and 6.1.1.1'
_computing_data_collection     'Crysalis PRO (Agilent, 2010)'
_computing_cell_refinement     'Crysalis PRO (Agilent, 2010)'
_computing_data_reduction     'Crysalis PRO (Agilent, 2010)'
_computing_structure_solution     'SIR2002 (Burla <i>et al.</i>, 2003)'
_computing_structure_refinement
                                 'JANA2006 (Pet\<r\'i\<cek <i>et al.</i>, 2006)'
_computing_molecular_graphics     'DIAMOND (Brandenburg & Putz, 2005)'
_computing_publication_material
                                 'JANA2006 (Pet\<r\'i\<cek <i>et al.</i>, 2006)'
loop_
    _atom_site_type_symbol
    _atom_site_label
    _atom_site_fract_x
    _atom_site_fract_y
    _atom_site_fract_z
    _atom_site_U_iso_or_equiv
    _atom_site_adp_type
    _atom_site_calc_flag
    _atom_site_refinement_flags
    _atom_site_occupancy
    _atom_site_symmetry_multiplicity
    _atom_site_disorder_assembly
    _atom_site_disorder_group
    O O1 0.50788(10) 0.93193(6) 0.50931(11) 0.0289(3) Uani d . 1 4 . .
    O O2 0.26137(11) 0.89618(7) 0.39223(16) 0.0325(3) Uani d . 1 4 . .
    N N1 0.77384(12) 0.66702(8) 0.08732(18) 0.0233(3) Uani d . 1 4 . .
    N N2 0.86211(11) 0.69056(8) 0.30939(17) 0.0238(3) Uani d . 1 4 . .
    C C1 0.75266(14) 0.70471(9) 0.21870(18) 0.0226(4) Uani d . 1 4 . .
    C C2 0.90804(14) 0.62618(9) 0.09065(19) 0.0228(4) Uani d . 1 4 . .
    C C3 0.98463(15) 0.57777(9) -0.01205(19) 0.0264(4) Uani d . 1 4 . .
    C C4 1.11744(15) 0.54402(10) 0.0297(2) 0.0281(4) Uani d . 1 4 . .
    C C5 1.17424(16) 0.55964(9) 0.1677(2) 0.0285(4) Uani d . 1 4 . .
    C C6 1.09725(15) 0.60805(9) 0.2701(2) 0.0268(4) Uani d . 1 4 . .
    C C7 0.96186(14) 0.64097(9) 0.2299(2)   0.0228(4) Uani d . 1 4 . .
    C C8 0.62258(13) 0.75563(9) 0.25552(18) 0.0238(4) Uani d . 1 4 . .
    C C9 0.63170(14) 0.82035(9) 0.36407(19) 0.0238(4) Uani d . 1 4 . .
    C C10 0.51002(15) 0.86699(9) 0.4062(2) 0.0244(4) Uani d . 1 4 . .
    C C11 0.37543(14) 0.84855(10) 0.34023(19) 0.0261(4) Uani d . 1 4 . .
    C C12 0.36736(14) 0.78589(11) 0.2312(2) 0.0293(4) Uani d . 1 4 . .
    C C13 0.49052(15) 0.73941(10) 0.1886(2)   0.0277(4) Uani d . 1 4 . .
    C C14 0.63841(15) 0.94452(11) 0.5909(2) 0.0311(4) Uani d . 1 4 . .
    C C15 0.12101(16) 0.87431(12) 0.3367(2) 0.0413(5) Uani d . 1 4 . .
    H H3 0.947018 0.568253 -0.107386 0.0316 Uiso calc R 1 4 . .
    H H4 1.172283 0.508955 -0.037558 0.0337 Uiso calc R 1 4 . .
    H H5 1.268095 0.53647 0.191941 0.0342 Uiso calc R 1 4 . .
    H H6 1.135836 0.618397 0.364821 0.0322 Uiso calc R 1 4 . .
    H H9 0.723198 0.832316 0.409397 0.0286 Uiso calc R 1 4 . .
    H H12 0.276306 0.774417 0.184648 0.0352 Uiso calc R 1 4 . .
    H H13 0.48424 0.696024 0.112722 0.0333 Uiso calc R 1 4 . .
    H H14a 0.62263 0.989168 0.663353 0.0467 Uiso calc R 1 4 . .
    H H14b 0.665129 0.889441 0.636306 0.0467 Uiso calc R 1 4 . .
    H H14c 0.714823 0.963371 0.527559 0.0467 Uiso calc R 1 4 . .
    H H15a 0.049359 0.91136 0.381853 0.062 Uiso calc R 1 4 . .
    H H15b 0.119532 0.883995 0.234322 0.062 Uiso calc R 1 4 . .
    H H15c 0.10002 0.812894 0.356683 0.062 Uiso calc R 1 4 . .
    H H1 0.7167(18) 0.6702(11) 0.008(2) 0.028 Uiso d T 1 4 . .
loop_
    _atom_site_aniso_label
    _atom_site_aniso_U_11
    _atom_site_aniso_U_22
    _atom_site_aniso_U_33
    _atom_site_aniso_U_12
    _atom_site_aniso_U_13
    _atom_site_aniso_U_23
    _atom_site_aniso_type_symbol
    O1 0.0310(5) 0.0286(5) 0.0270(6) 0.0021(4) -0.0007(4) -0.0067(4) O
    O2 0.0253(5) 0.0362(6) 0.0359(6) 0.0074(4) -0.0002(4) -0.0064(5) O
    N1 0.0238(5) 0.0285(6) 0.0176(6) 0.0003(4) -0.0005(5) -0.0009(5) N
    N2 0.0239(5) 0.0289(6) 0.0186(6) 0.0017(4) 0.0007(4) -0.0010(5) N
    C1 0.0249(6) 0.0252(6) 0.0178(6) -0.0029(5) 0.0022(5) 0.0003(5) C
    C2 0.0240(6) 0.0233(6) 0.0209(7) -0.0025(5) 0.0012(6) 0.0026(5) C
    C3 0.0316(7) 0.0282(7) 0.0193(7) -0.0032(6) 0.0030(5) -0.0011(5) C
    C4 0.0299(7) 0.0274(7) 0.0268(7) 0.0015(5) 0.0081(6) -0.0009(6) C
    C5 0.0260(7) 0.0315(7) 0.0281(7) 0.0037(6) 0.0017(6) 0.0022(6) C
    C6 0.0262(6) 0.0319(7) 0.0224(8) 0.0003(5) -0.0016(5) -0.0005(6) C
    C7 0.0241(6) 0.0250(7) 0.0193(7) -0.0016(5) 0.0035(6) 0.0004(5) C
    C8 0.0255(7) 0.0255(7) 0.0205(7) 0.0008(5) 0.0008(5) 0.0014(5) C
    C9 0.0247(6) 0.0264(7) 0.0204(7) -0.0004(5) -0.0001(5) 0.0020(6) C
    C10 0.0304(7) 0.0236(7) 0.0193(7) -0.0002(5) 0.0023(5) 0.0015(6) C
    C11 0.0265(7) 0.0280(7) 0.0238(7) 0.0028(5) 0.0033(5) 0.0019(6) C
    C12 0.0259(7) 0.0362(8) 0.0258(8) 0.0018(5) -0.0037(6) -0.0014(6) C
    C13 0.0303(7) 0.0314(7) 0.0215(7) -0.0001(6) -0.0013(5) -0.0030(6) C
    C14 0.0336(7) 0.0308(8) 0.0291(8) -0.0019(5) -0.0021(6) -0.0070(6) C
    C15 0.0282(8) 0.0531(10) 0.0428(11) 0.0092(7) -0.0067(7) -0.0144(8) C
loop_
    _geom_bond_atom_site_label_1
    _geom_bond_atom_site_label_2
    _geom_bond_site_symmetry_1
    _geom_bond_site_symmetry_2
    _geom_bond_distance
    _geom_bond_publ_flag
    O1 C10 . . 1.3651(18) ?
    O1 C14 . . 1.4345(18) ?
    O2 C11 . . 1.3606(18) ?
    O2 C15 . . 1.4319(19) ?
    N1 C1 . . 1.357(2) ?
    N1 C2 . . 1.3820(17) ?
    N1 H1 . . 0.903(19) ?
    N2 C1 . . 1.331(2) ?
    N2 C7 . . 1.3943(19) ?
    C1 C8 . . 1.4633(19) ?
    C2 C3 . . 1.391(2) ?
    C2 C7 . . 1.401(2) ?
    C3 C4 . . 1.381(2) ?
    C3 H3 . . 0.96 ?
    C4 C5 . . 1.402(3) ?
    C4 H4 . . 0.96 ?
    C5 C6 . . 1.391(2) ?
    C5 H5 . . 0.96 ?
    C6 C7 . . 1.3942(19) ?
    C6 H6 . . 0.96 ?
    C8 C9 . . 1.401(2) ?
    C8 C13 . . 1.389(2) ?
    C9 C10 . . 1.380(2) ?
    C9 H9 . . 0.96 ?
    C10 C11 . . 1.412(2) ?
    C11 C12 . . 1.383(2) ?
    C12 C13 . . 1.391(2) ?
    C12 H12 . . 0.96 ?
    C13 H13 . . 0.96 ?
    C14 H14a . . 0.96 ?
    C14 H14b . . 0.96 ?
    C14 H14c . . 0.96 ?
    C15 H15a . . 0.96 ?
    C15 H15b . . 0.96 ?
    C15 H15c . . 0.96 ?
loop_
    _geom_angle_atom_site_label_1
    _geom_angle_atom_site_label_2
    _geom_angle_atom_site_label_3
    _geom_angle_site_symmetry_1
    _geom_angle_site_symmetry_2
    _geom_angle_site_symmetry_3
    _geom_angle
    _geom_angle_publ_flag
    C10 O1 C14 . . . 116.79(11) ?
    C11 O2 C15 . . . 116.86(13) ?
    C1 N1 C2 . . . 107.09(13) ?
    C1 N1 H1 . . . 128.4(11) ?
    C2 N1 H1 . . . 124.4(11) ?
    C1 N2 C7 . . . 104.62(14) ?
    N1 C1 N2 . . . 113.01(12) ?
    N1 C1 C8 . . . 123.04(13) ?
    N2 C1 C8 . . . 123.95(15) ?
    N1 C2 C3 . . . 132.21(16) ?
    N1 C2 C7 . . . 105.55(13) ?
    C3 C2 C7 . . . 122.23(13) ?
    C2 C3 C4 . . . 116.80(16) ?
    C2 C3 H3 . . . 121.5999 ?
    C4 C3 H3 . . . 121.5996 ?
    C3 C4 C5 . . . 121.72(15) ?
    C3 C4 H4 . . . 119.1383 ?
    C5 C4 H4 . . . 119.138 ?
    C4 C5 C6 . . . 121.28(14) ?
    C4 C5 H5 . . . 119.362 ?
    C6 C5 H5 . . . 119.3623 ?
    C5 C6 C7 . . . 117.42(16) ?
    C5 C6 H6 . . . 121.2877 ?
    C7 C6 H6 . . . 121.2879 ?
    N2 C7 C2 . . . 109.72(12) ?
    N2 C7 C6 . . . 129.76(16) ?
    C2 C7 C6 . . . 120.52(14) ?
    C1 C8 C9 . . . 118.71(12) ?
    C1 C8 C13 . . . 121.59(14) ?
    C9 C8 C13 . . . 119.67(12) ?
    C8 C9 C10 . . . 120.42(13) ?
    C8 C9 H9 . . . 119.7897 ?
    C10 C9 H9 . . . 119.7883 ?
    O1 C10 C9 . . . 124.92(13) ?
    O1 C10 C11 . . . 115.50(12) ?
    C9 C10 C11 . . . 119.59(15) ?
    O2 C11 C10 . . . 115.09(14) ?
    O2 C11 C12 . . . 125.08(13) ?
    C10 C11 C12 . . . 119.83(13) ?
    C11 C12 C13 . . . 120.32(13) ?
    C11 C12 H12 . . . 119.839 ?
    C13 C12 H12 . . . 119.8382 ?
    C8 C13 C12 . . . 120.14(15) ?
    C8 C13 H13 . . . 119.9308 ?
    C12 C13 H13 . . . 119.9316 ?
    O1 C14 H14a . . . 109.4704 ?
    O1 C14 H14b . . . 109.4712 ?
    O1 C14 H14c . . . 109.4714 ?
    H14a C14 H14b . . . 109.4712 ?
    H14a C14 H14c . . . 109.471 ?
    H14b C14 H14c . . . 109.4722 ?
    O2 C15 H15a . . . 109.4714 ?
    O2 C15 H15b . . . 109.4715 ?
    O2 C15 H15c . . . 109.4712 ?
    H15a C15 H15b . . . 109.4715 ?
    H15a C15 H15c . . . 109.4712 ?
    H15b C15 H15c . . . 109.4705 ?
loop_
    _geom_torsion_atom_site_label_1
    _geom_torsion_atom_site_label_2
    _geom_torsion_atom_site_label_3
    _geom_torsion_atom_site_label_4
    _geom_torsion_site_symmetry_1
    _geom_torsion_site_symmetry_2
    _geom_torsion_site_symmetry_3
    _geom_torsion_site_symmetry_4
    _geom_torsion
    _geom_torsion_publ_flag
    C9 C10 O1 C14 . . . . -7.8(2) ?
    C10 C11 O2 C15 . . . . -174.97(15) ?
    N1 C1 C8 C9 . . . . -154.38(14) ?
loop_
    _geom_hbond_atom_site_label_D
    _geom_hbond_atom_site_label_H
    _geom_hbond_atom_site_label_A
    _geom_hbond_site_symmetry_D
    _geom_hbond_site_symmetry_H
    _geom_hbond_site_symmetry_A
    _geom_hbond_distance_DH
    _geom_hbond_distance_HA
    _geom_hbond_distance_DA
    _geom_hbond_angle_DHA
    _geom_hbond_publ_flag
    C14 H14c O2 . . 3_575 0.96 2.49 3.224(2) 133 yes
    C15 H15b O1 . . 4_554 0.96 2.50 3.372(2) 151 yes
    N1 H1 N2 . . 4_654 0.903(19) 2.01(2) 2.887(2) 164.6(16) yes
