# Supplementary material for: 2-(3,4-Dimeth­oxy­phen­yl)-1H-benzimidazole
Source: Acta Crystallogr Sect E Struct Rep Online. 2011 Nov 9;67(Pt 12):o3255. doi: 10.1107/S1600536811046897 (PMC3238911; doi:10.1107/S1600536811046897)
Supplement: Supplementary file 2 [file e-67-o3255-Isup2.hkl]

#
# h,k,l, Fc-squared, Fo-squared, sigma(Fo-squared) and status flag
#
data_I
_shelx_title                             '   '
_shelx_refln_list_code                   4
_shelx_F_calc_maximum                    115.43
_exptl_crystal_F_000                     536
_reflns_d_resolution_high                0.8368

loop_
 _symmetry_equiv_pos_as_xyz
 'x, y, z'
 '-x, -y, z+1/2'
 'x+1/2, -y, z'
 '-x+1/2, y, z+1/2'

_cell_length_a                           9.2274(8)
_cell_length_b                           15.0109(9)
_cell_length_c                           9.2681(3)
_cell_angle_alpha                        90
_cell_angle_beta                         90
_cell_angle_gamma                        90

_shelx_F_squared_multiplier              1.000

loop_
 _refln_index_h
 _refln_index_k
 _refln_index_l
 _refln_F_squared_calc
 _refln_F_squared_meas
 _refln_F_squared_sigma
 _refln_observed_status
   6   0  -9   163.98   180.71   7.20 o
   6   1  -9    16.94    16.77   2.08 o
   6   2  -9    20.34    21.59   3.38 o
   5   3  -9    68.62    56.43   4.08 o
   6   3  -9    31.60    30.46   3.27 o
   0   0  -8   479.12   551.09  21.18 o
   4   0  -8    63.31    76.69   8.10 o
   0   1  -8    80.47    88.84   6.73 o
   1   1  -8   183.88   189.47   6.43 o
   3   1  -8   131.61   141.42   7.42 o
   4   1  -8   959.87  1038.69  20.38 o
   7   1  -8    41.12    42.78   3.04 o
   0   2  -8   436.26   448.22  18.68 o
   1   2  -8   347.36   369.76   8.79 o
   3   2  -8   309.51   329.58   9.15 o
   4   2  -8   273.11   250.82  10.45 o
   6   2  -8    47.53    49.43   4.69 o
   7   2  -8    68.50    69.61   5.26 o
   0   3  -8   331.49   329.37  15.66 o
   1   3  -8   196.17   203.74   6.59 o
   2   3  -8    53.79    60.56   5.17 o
   3   3  -8   132.47   129.79   6.95 o
   4   3  -8   462.00   499.68  14.19 o
   6   3  -8    25.99    24.82   3.49 o
   7   3  -8    91.33    92.48   5.60 o
   1   4  -8   263.25   266.84   7.31 o
   2   4  -8    55.29    53.52   4.81 o
   3   4  -8   103.36    99.61   9.40 o
   4   4  -8   357.51   372.65  12.12 o
   7   4  -8    60.70    61.73   4.29 o
   0   5  -8   215.34   213.92  13.50 o
   1   5  -8    37.81    39.34   5.16 o
   2   5  -8   141.87   138.23  10.19 o
   6   6  -8    41.39    43.20   3.79 o
   2   0  -7   241.87   232.90   9.28 o
   4   0  -7    31.03    27.99   6.00 o
   6   0  -7    72.63    82.99   8.73 o
   8   0  -7    73.47    73.03   5.37 o
   1   1  -7   104.57   112.17   6.68 o
   2   1  -7    91.50    91.66   4.31 o
   3   1  -7   235.37   231.87   9.37 o
   4   1  -7    25.72    25.01   3.10 o
   5   1  -7    51.02    49.95   3.33 o
   6   1  -7    38.78    27.84   4.17 o
   7   1  -7   311.96   302.39   7.96 o
   8   1  -7    43.42    43.40   2.98 o
   1   2  -7   287.90   301.27  10.60 o
   2   2  -7   347.87   344.49   7.97 o
   3   2  -7   232.52   243.11   7.64 o
   4   2  -7    15.74     9.68   2.52 o
   5   2  -7    60.06    65.06   4.63 o
   6   2  -7   164.20   178.49   9.21 o
   7   2  -7    39.25    37.93   3.53 o
   8   2  -7    18.08    19.59   2.21 o
   1   3  -7    20.59    20.28   2.69 o
   2   3  -7    37.90    29.67   3.29 o
   3   3  -7   179.49   187.43   6.95 o
   4   3  -7    22.64    19.20   2.66 o
   5   3  -7   390.62   431.83  10.87 o
   6   3  -7   102.23   102.50   5.12 o
   7   3  -7     2.10     3.96   2.09 <
   8   3  -7    26.78    31.86   3.54 o
   1   4  -7    88.24    93.27   4.78 o
   2   4  -7    39.25    33.39   4.14 o
   3   4  -7   314.34   315.27   9.01 o
   4   4  -7    41.67    41.74   3.94 o
   5   4  -7    28.10    31.59   4.34 o
   6   4  -7    56.15    50.49   4.93 o
   7   4  -7     0.13     3.85   3.27 <
   8   4  -7    22.21    22.51   3.14 o
   1   5  -7   346.11   349.66   7.95 o
   2   5  -7    82.87    75.62   3.87 o
   3   5  -7   497.74   507.49  11.53 o
   4   5  -7    24.13    21.06   2.83 o
   5   5  -7   345.17   384.57  12.94 o
   7   5  -7    36.70    39.67   4.59 o
   1   6  -7   298.56   297.24   8.18 o
   2   6  -7    66.32    50.15   3.16 o
   3   6  -7    64.12    64.53   4.25 o
   4   6  -7    55.25    67.17   5.43 o
   5   6  -7    28.19    29.99   5.69 o
   7   6  -7     7.28     7.59   2.61 <
   1   7  -7   101.44    83.40   5.39 o
   2   7  -7   139.69   135.56   5.55 o
   3   7  -7    33.43    34.72   3.40 o
   4   7  -7    19.39    17.64   4.21 o
   6   7  -7     6.51     3.90   2.29 <
   2   8  -7    87.15    79.43   6.01 o
   3   8  -7    37.87    31.96   6.51 o
   2   0  -6   368.35   364.97   8.24 o
   4   0  -6   323.42   331.63  10.76 o
   8   0  -6   207.93   193.40   9.01 o
   1   1  -6   340.19   384.76   7.11 o
   2   1  -6   118.23   113.16   3.33 o
   3   1  -6    39.73    35.97   2.32 o
   4   1  -6    30.72    35.97   2.21 o
   5   1  -6   117.86   127.50   3.97 o
   6   1  -6   126.75   132.34   6.05 o
   7   1  -6    21.92    21.58   2.60 o
   8   1  -6    28.22    24.76   3.09 o
   9   1  -6     6.42     5.67   1.40 o
   0   2  -6   457.84   534.98  17.67 o
   1   2  -6   170.48   182.37   4.97 o
   2   2  -6     4.39     5.20   1.06 o
   3   2  -6   376.85   358.51   7.25 o
   4   2  -6    95.75    95.66   3.71 o
   5   2  -6   503.00   495.40   9.57 o
   6   2  -6     2.67     4.76   2.01 <
   7   2  -6    26.77    26.09   3.14 o
   8   2  -6    21.96    21.71   2.85 o
   9   2  -6    13.42    15.25   1.67 o
   0   3  -6  1076.54  1179.88  26.58 o
   1   3  -6   161.48   167.79   4.79 o
   2   3  -6    87.05    91.83   3.44 o
   3   3  -6   326.88   315.89   6.32 o
   4   3  -6   627.38   673.68   9.74 o
   5   3  -6   348.29   357.31   8.66 o
   6   3  -6   144.35   145.01   5.35 o
   7   3  -6    63.66    60.93   3.44 o
   8   3  -6   108.59    99.56   4.33 o
   9   3  -6     8.05    10.61   2.01 o
   0   4  -6   183.88   196.76  11.36 o
   1   4  -6     7.55    10.37   1.46 o
   2   4  -6    52.07    51.79   3.00 o
   3   4  -6    15.72    15.78   1.99 o
   4   4  -6   603.49   631.37   9.54 o
   5   4  -6   114.17   111.48   6.09 o
   6   4  -6    36.31    34.83   3.43 o
   7   4  -6    13.34    12.05   2.71 o
   8   4  -6    28.88    27.06   2.54 o
   0   5  -6    90.93    88.66   5.25 o
   1   5  -6    31.67    28.17   2.06 o
   2   5  -6   203.46   194.16   5.52 o
   3   5  -6   116.01   114.79   4.13 o
   4   5  -6  1050.53  1100.27  12.71 o
   5   5  -6   259.26   253.08   8.44 o
   6   5  -6   135.44   154.45   8.30 o
   7   5  -6     5.19     5.10   3.78 <
   8   5  -6     9.38    10.15   2.58 o
   0   6  -6    47.26    49.06   4.10 o
   1   6  -6    74.81    74.60   3.22 o
   2   6  -6   185.16   179.00   4.91 o
   3   6  -6   111.62   109.71   4.12 o
   4   6  -6  1369.81  1421.17  19.71 o
   5   6  -6    45.26    39.71   5.08 o
   7   6  -6     1.24     2.45   3.18 <
   8   6  -6    15.99    15.67   2.34 o
   0   7  -6   808.45   779.01  20.40 o
   1   7  -6    97.23   100.23   3.60 o
   2   7  -6    87.78    85.90   4.05 o
   3   7  -6   348.41   350.17   8.21 o
   4   7  -6   525.90   561.93  12.50 o
   5   7  -6   131.23   156.83  11.68 o
   6   7  -6    41.38    50.38   4.99 o
   7   7  -6     4.64     5.32   2.47 <
   1   8  -6   250.65   251.84   6.34 o
   2   8  -6   299.58   290.82   8.34 o
   3   8  -6    28.47    22.22   2.34 o
   4   8  -6    73.14    76.92   6.19 o
   5   8  -6    33.86    44.46   6.43 o
   1   9  -6   261.00   258.03  13.27 o
   2   9  -6     5.14     1.94   2.04 <
   3   9  -6   464.68   452.50  13.45 o
   4   9  -6   313.73   341.67  17.13 o
   0  10  -6    46.95    59.66   6.51 o
   2  10  -6   255.11   249.90  13.27 o
   3  10  -6    37.08    45.57   6.62 o
   2   0  -5   695.53   757.41  10.29 o
   4   0  -5   256.34   273.01   9.16 o
   6   0  -5   331.90   337.59   8.94 o
   8   0  -5    70.71    55.21   5.87 o
   1   1  -5   559.47   573.60   6.57 o
   2   1  -5   123.62   118.85   2.75 o
   3   1  -5   462.09   463.66   7.62 o
   4   1  -5   111.51   114.34   4.31 o
   5   1  -5    21.83    16.95   1.82 o
   6   1  -5   174.12   169.30   5.08 o
   7   1  -5    45.55    41.73   2.81 o
   8   1  -5    91.57    97.99   3.83 o
   9   1  -5   132.83   144.38   4.88 o
   1   2  -5    72.02    72.82   2.52 o
   2   2  -5    11.64    13.22   1.17 o
   3   2  -5    64.23    70.73   3.18 o
   4   2  -5    21.89    24.22   2.15 o
   5   2  -5   164.54   172.93   3.98 o
   6   2  -5    32.13    31.48   2.56 o
   7   2  -5   152.89   147.97   4.45 o
   8   2  -5    13.04    10.26   1.92 o
   9   2  -5    20.51    25.08   2.37 o
   1   3  -5   667.39   772.45   7.90 o
   2   3  -5   118.82   121.13   3.10 o
   3   3  -5   455.83   478.93   6.43 o
   4   3  -5   133.84   133.15   3.71 o
   5   3  -5   638.11   656.20   8.42 o
   6   3  -5   123.37   136.46   4.30 o
   7   3  -5   250.80   247.33   5.51 o
   8   3  -5    53.39    49.98   2.81 o
   9   3  -5    52.69    48.68   2.10 o
   1   4  -5    33.69    28.06   1.75 o
   2   4  -5    56.69    60.75   2.38 o
   3   4  -5   729.69   749.11   8.34 o
   4   4  -5    24.94    21.89   1.88 o
   5   4  -5   351.26   358.19   6.32 o
   6   4  -5     0.38     0.37   1.36 <
   7   4  -5     9.43     9.70   1.76 o
   8   4  -5     4.18     1.45   1.48 <
   9   4  -5    16.60    14.58   1.29 o
   1   5  -5   536.56   581.53   6.68 o
   2   5  -5   155.93   148.90   4.57 o
   3   5  -5   150.30   140.72   4.85 o
   4   5  -5    21.05    19.57   1.60 o
   5   5  -5    62.85    57.94   2.80 o
   6   5  -5    35.99    31.29   2.79 o
   7   5  -5     0.56     1.16   1.35 <
   8   5  -5    64.71    65.96   3.40 o
   9   5  -5   107.09   117.66   4.84 o
   1   6  -5   124.88   123.50   3.02 o
   2   6  -5   274.22   276.99   6.41 o
   3   6  -5   413.87   419.91   8.32 o
   4   6  -5    30.90    29.62   2.42 o
   5   6  -5   435.74   461.25  10.35 o
   6   6  -5    10.95    15.38   2.64 o
   7   6  -5    39.57    39.53   2.64 o
   8   6  -5    14.58    12.43   2.87 o
   1   7  -5   158.72   155.28   4.67 o
   2   7  -5   163.71   174.24   5.36 o
   3   7  -5   309.20   328.06   7.58 o
   4   7  -5    53.81    57.01   3.13 o
   5   7  -5    52.87    60.16   5.36 o
   6   7  -5     4.25     4.98   1.54 o
   7   7  -5    79.44    81.26   5.67 o
   8   7  -5    71.91    74.59   3.99 o
   1   8  -5    80.81    79.10   3.67 o
   2   8  -5   429.97   429.16   8.55 o
   3   8  -5   223.89   228.60   7.69 o
   4   8  -5   153.37   153.98   6.60 o
   5   8  -5   128.36   134.60   8.01 o
   6   8  -5    92.19   111.36  10.45 o
   1   9  -5   144.36   158.30   6.07 o
   2   9  -5    40.44    40.12   3.34 o
   3   9  -5   584.56   576.74  15.04 o
   4   9  -5     4.54     3.34   2.34 <
   5   9  -5   225.59   239.89  14.37 o
   1  10  -5   493.36   496.00  13.06 o
   2  10  -5   109.32   103.44   6.56 o
   3  10  -5    35.75    35.78   4.60 o
   4  10  -5    23.48    21.96   3.67 o
   5  10  -5    84.53    88.46   8.84 o
   1  11  -5   269.93   274.55   7.94 o
   2  11  -5    31.00    26.62   5.65 o
   3  11  -5     9.36     7.63   2.39 o
   4  11  -5    28.83    16.30   4.32 o
   1  12  -5    18.66    21.33   3.71 o
   2  12  -5    74.36    61.91   7.25 o
   2   0  -4  1964.39  2038.10  13.90 o
   4   0  -4  3440.02  3683.27  24.92 o
   6   0  -4   238.35   241.52   6.71 o
   8   0  -4   113.03   116.96   4.72 o
  10   0  -4    23.74    24.62   2.82 o
   0   1  -4  1902.85  1900.13  13.68 o
   1   1  -4   500.19   508.55   4.28 o
   2   1  -4    25.03    15.49   0.98 o
   3   1  -4   139.46   142.82   2.77 o
   4   1  -4    87.01    79.05   2.65 o
   5   1  -4   275.75   274.45   4.07 o
   6   1  -4   299.41   304.31   4.92 o
   7   1  -4     3.29     4.95   1.47 o
   8   1  -4   179.26   175.60   3.95 o
   9   1  -4    59.65    57.59   2.24 o
  10   1  -4    25.79    30.49   2.07 o
   0   2  -4    21.58    22.77   1.35 o
   1   2  -4   531.23   557.13   5.08 o
   2   2  -4   921.13   929.92   6.57 o
   3   2  -4    53.55    55.70   1.99 o
   4   2  -4   323.57   373.50   4.93 o
   5   2  -4   255.21   279.38   4.28 o
   6   2  -4    43.44    48.49   2.01 o
   7   2  -4   518.43   508.19   7.71 o
   8   2  -4    57.63    51.21   2.58 o
   9   2  -4    91.09    96.26   3.23 o
  10   2  -4    87.32    90.85   3.06 o
   0   3  -4  1665.78  1670.77  11.34 o
   1   3  -4    22.61    22.25   1.21 o
   2   3  -4   232.24   258.89   3.98 o
   3   3  -4   950.92   993.08   8.29 o
   4   3  -4   128.01   136.28   3.14 o
   5   3  -4   162.67   175.74   3.83 o
   6   3  -4    20.02    19.89   1.47 o
   7   3  -4   174.06   173.69   4.04 o
   8   3  -4    54.85    48.62   2.46 o
   9   3  -4   117.73   131.06   3.56 o
  10   3  -4     9.96    10.34   1.85 o
   0   4  -4  2670.20  2785.87  14.11 o
   1   4  -4   593.28   608.95   5.15 o
   2   4  -4   539.64   587.47   6.06 o
   3   4  -4   165.42   171.11   3.48 o
   4   4  -4   250.82   239.62   4.19 o
   5   4  -4    72.86    77.45   2.67 o
   6   4  -4   106.61   106.71   3.47 o
   7   4  -4   142.33   140.19   3.61 o
   8   4  -4   362.45   357.97   6.37 o
   9   4  -4   104.18   106.08   3.08 o
   0   5  -4   357.27   356.95   5.47 o
   1   5  -4    64.82    65.63   1.69 o
   2   5  -4     3.55     2.31   0.95 <
   3   5  -4   190.91   178.07   3.75 o
   4   5  -4   279.92   269.89   4.65 o
   5   5  -4   105.64   108.31   3.11 o
   6   5  -4   167.77   160.31   4.32 o
   7   5  -4   106.05   101.11   3.84 o
   8   5  -4    20.32    18.76   1.91 o
   9   5  -4    39.55    41.89   2.35 o
   0   6  -4  1966.52  2157.29  12.69 o
   1   6  -4   976.37  1020.71   6.25 o
   2   6  -4   605.38   627.77   7.74 o
   3   6  -4   121.56   117.97   3.31 o
   4   6  -4    65.19    59.07   2.49 o
   5   6  -4    46.29    50.73   2.75 o
   6   6  -4    73.59    81.65   3.92 o
   7   6  -4   484.82   503.87   9.39 o
   8   6  -4   306.01   326.30   6.94 o
   9   6  -4    26.89    30.91   1.94 o
   0   7  -4   514.49   526.42   6.67 o
   1   7  -4   554.45   552.61   5.47 o
   2   7  -4   441.59   456.47   7.01 o
   3   7  -4    26.96    29.20   2.31 o
   4   7  -4   470.64   473.57   6.94 o
   5   7  -4   131.90   140.10   4.37 o
   6   7  -4   216.19   230.89   6.09 o
   7   7  -4    90.11    95.01   4.34 o
   8   7  -4     9.42    12.94   1.66 o
   0   8  -4   321.83   341.47   6.41 o
   1   8  -4   311.39   321.68   4.84 o
   2   8  -4   204.79   205.04   4.50 o
   3   8  -4   105.06   100.32   4.23 o
   4   8  -4   625.56   623.05   9.43 o
   5   8  -4    93.02    94.02   4.90 o
   6   8  -4   137.16   150.86   6.00 o
   7   8  -4    80.11    88.54   5.37 o
   0   9  -4   143.40   138.56   5.22 o
   1   9  -4    76.77    68.78   2.70 o
   2   9  -4    56.76    64.30   3.02 o
   3   9  -4   292.25   305.00   7.34 o
   4   9  -4   952.68  1023.24  20.44 o
   5   9  -4   327.16   377.07  12.75 o
   6   9  -4    33.88    48.09   6.45 o
   0  10  -4    10.90    10.55   2.03 o
   1  10  -4   146.42   143.33   3.93 o
   2  10  -4   238.96   253.26   6.66 o
   3  10  -4   219.83   214.49   9.49 o
   4  10  -4    53.26    51.59   4.85 o
   5  10  -4    60.49    68.39   8.91 o
   0  11  -4   148.49   151.68   7.26 o
   1  11  -4    32.98    37.44   4.02 o
   2  11  -4   101.63   104.08   6.77 o
   3  11  -4   569.69   593.69  15.50 o
   4  11  -4    28.43    21.38   3.10 o
   0  12  -4     0.31    -2.52   1.79 <
   1  12  -4    26.51    25.17   2.48 o
   2  12  -4   309.86   327.21  15.90 o
   3  12  -4    29.19    22.65   5.50 o
   4  12  -4   164.89   169.45  11.70 o
   1  13  -4    12.75     9.70   3.35 <
   2  13  -4   139.55   123.41   9.82 o
   2   0  -3   612.60   583.66   5.01 o
   4   0  -3   314.17   361.25   5.89 o
   6   0  -3   153.45   155.74   3.72 o
   8   0  -3   719.35   750.18  10.93 o
  10   0  -3    31.82    34.52   2.22 o
   1   1  -3   939.04   877.51   4.59 o
   2   1  -3    52.84    47.43   1.39 o
   3   1  -3   924.34   974.59   6.54 o
   4   1  -3   180.23   190.24   3.67 o
   5   1  -3   141.87   157.14   2.77 o
   6   1  -3    11.77    17.47   1.44 o
   7   1  -3   150.68   147.11   3.01 o
   8   1  -3   187.24   182.97   4.12 o
   9   1  -3    78.71    85.21   2.74 o
  10   1  -3    43.49    45.63   1.71 o
   1   2  -3   182.24   192.19   2.24 o
   2   2  -3   239.45   211.46   3.12 o
   3   2  -3   285.47   309.60   4.15 o
   4   2  -3    21.46    19.15   1.60 o
   5   2  -3   290.85   286.43   4.00 o
   6   2  -3   254.69   262.31   4.26 o
   7   2  -3   143.46   145.18   3.23 o
   8   2  -3    94.86    86.93   2.59 o
   9   2  -3   165.86   172.70   3.65 o
  10   2  -3     2.13     2.22   0.73 o
   1   3  -3   791.66   765.68   4.88 o
   2   3  -3  1140.85  1125.90   7.85 o
   3   3  -3   592.70   594.32   6.46 o
   4   3  -3    13.91    18.28   1.64 o
   5   3  -3    43.57    42.44   1.86 o
   6   3  -3   282.40   284.29   4.04 o
   7   3  -3    31.78    34.17   1.70 o
   8   3  -3   107.00    94.13   2.66 o
   9   3  -3   139.71   159.78   3.41 o
  10   3  -3    55.89    56.27   2.05 o
   1   4  -3   626.61   591.35   4.62 o
   2   4  -3   168.09   177.09   3.47 o
   3   4  -3    88.44   112.65   3.13 o
   4   4  -3    19.09    14.63   1.39 o
   5   4  -3   114.36   112.49   2.78 o
   6   4  -3    15.41    16.01   1.32 o
   7   4  -3   268.05   288.10   4.97 o
   8   4  -3   295.18   308.54   4.46 o
   9   4  -3    17.61    15.61   1.61 o
  10   4  -3    23.02    23.58   1.39 o
   1   5  -3  3605.50  3696.45  10.79 o
   2   5  -3   244.33   263.22   4.49 o
   3   5  -3   788.72   828.81   8.56 o
   4   5  -3   211.73   229.66   4.38 o
   5   5  -3   126.27   126.57   3.02 o
   6   5  -3   132.96   129.21   2.98 o
   7   5  -3   725.95   708.75   7.83 o
   8   5  -3    18.17    20.94   1.63 o
   9   5  -3   213.37   214.12   4.22 o
  10   5  -3    63.50    63.76   3.25 o
   1   6  -3   384.25   350.45   4.15 o
   2   6  -3   497.50   492.86   6.49 o
   3   6  -3   159.18   169.09   3.65 o
   4   6  -3    25.13    26.47   1.74 o
   5   6  -3   207.88   206.86   4.29 o
   6   6  -3   308.81   321.64   5.05 o
   7   6  -3    96.51   106.80   3.67 o
   8   6  -3    15.65    16.73   1.57 o
   9   6  -3    44.56    46.29   2.56 o
   1   7  -3    87.73    83.36   2.53 o
   2   7  -3   401.87   391.35   5.46 o
   3   7  -3     3.72     4.33   1.31 o
   4   7  -3    48.69    46.58   2.51 o
   5   7  -3    82.35    86.51   3.37 o
   6   7  -3    10.30    11.43   1.40 o
   7   7  -3    97.95    91.15   3.40 o
   8   7  -3    72.41    79.27   3.29 o
   9   7  -3    21.98    26.46   2.67 o
   1   8  -3   184.86   205.08   4.11 o
   2   8  -3   647.23   688.24   8.35 o
   3   8  -3   251.43   261.54   6.42 o
   4   8  -3    13.45    13.39   1.96 o
   5   8  -3   172.11   178.02   4.87 o
   6   8  -3   318.82   343.59   7.01 o
   7   8  -3    45.76    49.15   3.05 o
   8   8  -3   171.14   176.74   4.51 o
   9   8  -3    78.22    69.89   3.22 o
   1   9  -3   220.91   231.36   4.63 o
   2   9  -3   265.59   286.52   5.77 o
   3   9  -3   426.82   436.75   8.53 o
   4   9  -3   147.83   147.46   6.13 o
   5   9  -3   189.94   200.24   6.69 o
   6   9  -3   208.44   222.14   7.04 o
   7   9  -3    53.55    52.12   4.29 o
   8   9  -3    16.60    18.83   1.91 o
   1  10  -3    47.60    46.21   2.38 o
   2  10  -3    66.58    64.65   3.15 o
   3  10  -3   289.13   314.28   7.62 o
   4  10  -3   102.59   103.97   6.61 o
   5  10  -3   135.98   143.69   7.86 o
   6  10  -3   162.23   159.83  11.12 o
   1  11  -3    51.53    51.53   2.80 o
   2  11  -3   169.71   173.52   5.07 o
   3  11  -3   810.61   805.46  25.65 o
   4  11  -3    30.13    32.98   3.93 o
   5  11  -3   281.28   315.04  15.76 o
   1  12  -3    86.80    89.28   4.73 o
   2  12  -3    85.95    93.51   4.77 o
   3  12  -3    63.75    54.55   7.09 o
   4  12  -3    50.47    46.59   7.50 o
   1  13  -3     0.79    -2.04   1.69 <
   2  13  -3    56.80    61.30   7.80 o
   3  13  -3   192.88   185.58  12.15 o
   1  14  -3    64.55    67.14   3.93 o
   2  14  -3   123.12   121.70   5.59 o
   2  15  -3    59.17    56.80   3.48 o
   3  15  -3    10.65     9.82   1.66 o
   4  15  -3    13.91    12.95   1.49 o
   0   0  -2  2531.69  2479.39  14.06 o
   2   0  -2   695.69   628.31   5.06 o
   4   0  -2  3172.51  3341.34  16.47 o
   6   0  -2   111.01   117.81   3.23 o
   8   0  -2   315.27   314.21   7.63 o
  10   0  -2   141.57   153.06   4.38 o
   0   1  -2  6475.77  6180.94  17.13 o
   1   1  -2  1269.72  1109.94   5.02 o
   2   1  -2   531.46   483.72   4.20 o
   3   1  -2   381.61   378.55   4.49 o
   4   1  -2   873.59   910.71   7.03 o
   5   1  -2   484.64   514.39   4.32 o
   6   1  -2   209.46   221.96   3.31 o
   7   1  -2   366.91   376.51   4.18 o
   8   1  -2    78.55    74.17   2.94 o
   9   1  -2    47.92    45.32   2.22 o
  10   1  -2     6.25     4.47   0.97 o
   0   2  -2 13684.20 12607.90  34.22 o
   1   2  -2   937.74   841.53   4.60 o
   2   2  -2   715.85   670.52   5.84 o
   3   2  -2   292.13   279.91   3.65 o
   4   2  -2  2251.95  2381.80  10.34 o
   5   2  -2   368.10   383.83   4.08 o
   6   2  -2   272.68   267.29   3.79 o
   7   2  -2    20.70    16.06   1.26 o
   8   2  -2   825.92   843.02   8.57 o
   9   2  -2   341.89   352.33   5.23 o
  10   2  -2     8.20    10.47   1.10 o
   0   3  -2  8462.55  7700.05  25.43 o
   1   3  -2  3196.25  2961.84  10.48 o
   2   3  -2   210.02   203.16   3.18 o
   3   3  -2   487.66   484.64   4.71 o
   4   3  -2   178.39   207.73   4.15 o
   5   3  -2     5.04     8.20   0.86 o
   6   3  -2   136.23   144.01   3.04 o
   7   3  -2   330.70   326.58   4.10 o
   8   3  -2   314.84   325.17   5.36 o
   9   3  -2    86.40    84.58   2.34 o
  10   3  -2    14.58    12.66   1.13 o
   0   4  -2  4431.80  3992.90  14.17 o
   1   4  -2  3716.63  3505.43   8.80 o
   2   4  -2    34.78    36.70   1.44 o
   3   4  -2   395.53   399.61   5.29 o
   4   4  -2   478.39   489.59   6.53 o
   5   4  -2    48.55    50.22   1.66 o
   6   4  -2    65.85    59.73   1.83 o
   7   4  -2    12.38    11.87   1.34 o
   8   4  -2   575.25   596.00   6.99 o
   9   4  -2    94.75   100.71   2.44 o
  10   4  -2     1.31    -0.96   0.66 <
   0   5  -2   565.88   544.42   5.08 o
   1   5  -2  1185.46  1106.28   6.30 o
   2   5  -2   114.07   113.07   2.49 o
   3   5  -2    41.96    54.56   2.31 o
   4   5  -2    46.92    53.27   2.31 o
   5   5  -2   140.21   141.09   2.51 o
   6   5  -2    21.16    22.41   1.31 o
   7   5  -2   678.16   678.92   7.37 o
   8   5  -2     7.16     3.28   1.25 <
   9   5  -2    48.69    43.17   1.89 o
  10   5  -2    25.38    25.40   1.33 o
   0   6  -2   348.43   349.94   4.45 o
   1   6  -2  1031.11  1013.75   6.55 o
   2   6  -2  1089.49  1067.79   7.94 o
   3   6  -2   628.47   665.19   8.62 o
   4   6  -2  1136.22  1195.43   7.89 o
   5   6  -2    86.84    85.70   2.22 o
   6   6  -2   607.78   613.56   6.02 o
   7   6  -2   553.37   529.92   6.40 o
   8   6  -2    56.97    57.10   2.18 o
   9   6  -2    41.28    41.71   1.93 o
  10   6  -2    13.25    13.07   1.85 o
   0   7  -2  1453.98  1468.13  13.52 o
   1   7  -2   634.87   647.83   7.04 o
   2   7  -2   415.13   440.88   6.07 o
   3   7  -2   537.82   540.44   6.91 o
   4   7  -2   172.14   153.93   3.66 o
   5   7  -2    58.81    56.89   2.38 o
   6   7  -2     2.49     1.09   0.97 <
   7   7  -2   120.54   112.15   4.15 o
   8   7  -2   166.05   162.98   4.72 o
   9   7  -2     5.77     3.59   1.01 o
   0   8  -2  1367.43  1423.60  14.39 o
   1   8  -2    82.91    82.99   2.93 o
   2   8  -2  1351.00  1398.74  11.50 o
   3   8  -2   782.98   800.85   8.90 o
   4   8  -2   162.78   169.67   4.06 o
   5   8  -2   285.51   290.44   5.15 o
   6   8  -2    62.82    60.70   3.03 o
   7   8  -2    13.90     9.34   1.48 o
   8   8  -2   129.52   132.68   4.14 o
   9   8  -2     6.72     7.62   1.06 o
   0   9  -2     1.54     2.51   1.47 <
   1   9  -2   125.98   132.37   3.09 o
   2   9  -2   124.37   115.98   4.25 o
   3   9  -2   621.74   639.38  10.06 o
   4   9  -2   189.78   194.13   4.43 o
   5   9  -2   241.69   252.35   4.87 o
   6   9  -2   218.72   215.29   5.34 o
   7   9  -2    77.11    78.62   3.37 o
   8   9  -2    31.91    33.66   1.70 o
   9   9  -2     1.92     1.96   0.71 <
   0  10  -2   843.86   834.61  12.49 o
   1  10  -2    66.55    61.08   2.33 o
   2  10  -2   197.49   208.67   5.86 o
   3  10  -2   140.30   148.19   5.24 o
   4  10  -2    43.54    42.33   2.78 o
   5  10  -2     8.51     9.21   1.62 o
   6  10  -2    38.93    35.68   2.32 o
   7  10  -2    53.41    55.06   2.59 o
   8  10  -2    83.19    80.89   2.70 o
   0  11  -2   102.92   108.59   4.98 o
   1  11  -2    60.25    61.44   2.41 o
   2  11  -2   435.91   460.68   6.90 o
   3  11  -2   295.60   295.75   8.39 o
   4  11  -2   594.59   642.71  15.36 o
   5  11  -2   127.93   135.01   5.03 o
   6  11  -2   117.35   122.38   3.95 o
   7  11  -2    31.40    28.20   1.75 o
   0  12  -2    85.60    86.15   3.56 o
   1  12  -2    13.00    13.90   1.42 o
   2  12  -2    23.39    15.54   2.37 o
   3  12  -2   162.35   148.22  11.19 o
   4  12  -2   413.27   447.53  12.52 o
   5  12  -2   180.63   180.30  11.70 o
   0  13  -2    36.87    37.08   2.56 o
   1  13  -2    11.76     9.35   1.36 o
   2  13  -2    97.93    94.97   4.97 o
   3  13  -2   289.21   324.09  15.76 o
   4  13  -2    26.19    31.89   5.45 o
   0  14  -2    65.97    70.04   4.60 o
   1  14  -2   132.84   129.86   4.30 o
   2  14  -2   276.61   265.86  13.82 o
   3  14  -2     9.80     6.29   1.90 o
   0  15  -2   186.42   191.16   6.71 o
   1  15  -2    24.08    22.39   1.84 o
   2  15  -2    77.84    76.49   4.38 o
   3  15  -2    25.51    23.47   1.68 o
   0  16  -2     5.60     7.52   1.50 o
   1  16  -2    82.28    88.13   4.17 o
   2  16  -2    32.24    28.85   1.74 o
   3  16  -2     4.95     4.22   1.12 o
   4  16  -2    26.29    23.25   2.10 o
   1  17  -2    79.23    73.16   3.56 o
   2   0  -1  1223.31  1044.29  11.95 o
   4   0  -1   472.87   511.10   6.71 o
   6   0  -1   295.62   345.88   5.72 o
   8   0  -1    48.68    43.39   3.35 o
  10   0  -1   206.93   220.27   5.35 o
   1   1  -1  2612.02  2398.14   8.31 o
   2   1  -1  1558.48  1386.45   6.35 o
   3   1  -1   107.03   104.33   1.83 o
   4   1  -1   297.59   302.04   3.74 o
   5   1  -1   198.75   202.92   4.36 o
   6   1  -1   321.42   330.16   3.01 o
   7   1  -1   288.05   283.20   3.52 o
   8   1  -1   133.77   130.79   3.56 o
   9   1  -1   198.02   204.96   3.68 o
  10   1  -1    25.10    24.92   1.50 o
   1   2  -1  5180.14  4881.23  16.93 o
   2   2  -1   477.61   471.68   3.53 o
   3   2  -1   665.08   670.07   4.44 o
   4   2  -1    90.02    93.60   2.50 o
   5   2  -1   237.52   255.09   3.95 o
   6   2  -1    24.19    22.90   1.01 o
   7   2  -1   309.19   311.06   3.81 o
   8   2  -1    94.09    94.17   3.07 o
   9   2  -1    60.63    61.23   2.45 o
  10   2  -1     1.76     1.53   0.88 <
   1   3  -1 14684.20 13301.10  30.92 o
   2   3  -1  2124.69  2004.10   7.84 o
   3   3  -1   968.63   966.73   6.28 o
   4   3  -1     7.78     8.41   1.08 o
   5   3  -1   864.29   912.65   5.58 o
   6   3  -1    26.79    27.55   1.21 o
   7   3  -1   456.48   469.52   4.52 o
   8   3  -1   139.70   135.55   3.56 o
   9   3  -1   192.06   210.12   4.07 o
  10   3  -1    51.99    54.79   1.89 o
   1   4  -1  1562.65  1512.80   7.64 o
   2   4  -1   667.73   629.63   4.79 o
   3   4  -1   813.91   840.10   6.77 o
   4   4  -1   132.27   142.55   3.22 o
   5   4  -1   380.39   402.82   3.54 o
   6   4  -1    71.06    73.03   1.80 o
   7   4  -1   325.81   321.61   3.81 o
   8   4  -1     5.97     6.03   1.08 o
   9   4  -1    52.77    51.79   2.17 o
  10   4  -1     3.92     4.42   0.78 o
   1   5  -1  1220.95  1119.30   7.33 o
   2   5  -1   826.40   814.19   6.35 o
   3   5  -1   171.73   172.48   4.03 o
   4   5  -1   103.81   120.21   3.69 o
   5   5  -1    17.46    13.89   0.85 o
   6   5  -1    34.67    35.77   1.30 o
   7   5  -1   215.67   230.21   3.32 o
   8   5  -1    24.46    22.81   1.45 o
   9   5  -1    54.83    56.69   2.07 o
  10   5  -1    10.60    11.82   0.81 o
   1   6  -1   219.81   215.50   3.61 o
   2   6  -1   926.00   959.57   9.02 o
   3   6  -1  1435.35  1488.82  12.25 o
   4   6  -1   173.43   175.89   2.96 o
   5   6  -1    86.27    88.93   2.15 o
   6   6  -1    55.93    53.74   1.54 o
   7   6  -1   133.54   141.12   2.60 o
   8   6  -1   130.86   134.65   2.78 o
   9   6  -1     9.33     8.15   0.95 o
  10   6  -1     5.24     7.45   0.81 o
   1   7  -1   222.64   222.41   4.01 o
   2   7  -1   806.15   803.81   8.93 o
   3   7  -1   310.19   303.62   6.02 o
   4   7  -1    14.14    11.75   0.99 o
   5   7  -1   359.00   364.20   4.74 o
   6   7  -1   140.81   140.71   3.05 o
   7   7  -1    88.50    81.39   2.42 o
   8   7  -1    19.08    18.32   1.93 o
   9   7  -1    28.42    26.32   2.05 o
  10   7  -1     1.66     0.09   0.38 <
   1   8  -1    70.04    78.12   2.73 o
   2   8  -1   243.85   230.26   5.27 o
   3   8  -1   213.75   216.05   3.46 o
   4   8  -1    28.62    27.60   1.48 o
   5   8  -1   112.19   116.16   3.13 o
   6   8  -1   342.50   346.72   5.21 o
   7   8  -1    80.16    70.92   2.65 o
   8   8  -1    33.16    31.59   2.30 o
   9   8  -1    22.32    24.97   1.41 o
   1   9  -1    52.38    60.76   2.26 o
   2   9  -1   296.23   288.37   4.52 o
   3   9  -1   157.55   153.71   2.64 o
   4   9  -1     2.12     4.04   0.89 o
   5   9  -1   228.28   231.62   3.99 o
   6   9  -1    60.63    65.47   2.69 o
   7   9  -1   112.03   107.24   3.10 o
   8   9  -1    49.82    48.72   2.10 o
   9   9  -1    26.94    27.38   1.42 o
   1  10  -1    98.35   103.97   2.31 o
   2  10  -1    19.01    24.30   1.74 o
   3  10  -1   200.96   208.18   3.92 o
   4  10  -1   170.16   171.96   3.44 o
   5  10  -1   265.07   277.61   4.48 o
   6  10  -1    94.67    89.39   2.98 o
   7  10  -1    30.13    29.54   1.79 o
   8  10  -1     0.23    -0.65   0.60 <
   1  11  -1   518.37   552.68   6.30 o
   2  11  -1    89.55    95.73   3.10 o
   3  11  -1     7.72    11.30   1.80 o
   4  11  -1   208.61   215.64   4.62 o
   5  11  -1   296.85   302.04   5.38 o
   6  11  -1   172.87   175.67   4.77 o
   7  11  -1   130.82   132.12   3.87 o
   8  11  -1    10.39    10.90   1.10 o
   1  12  -1    30.89    29.71   1.90 o
   2  12  -1    54.76    61.01   2.78 o
   3  12  -1   134.44   136.07   5.98 o
   4  12  -1    12.35    12.28   1.39 o
   5  12  -1    36.20    34.66   1.80 o
   6  12  -1    57.38    57.49   2.63 o
   7  12  -1    35.77    32.48   1.82 o
   8  12  -1     4.82     4.28   1.47 <
   1  13  -1   317.20   321.05   6.70 o
   2  13  -1   142.84   148.02   4.76 o
   3  13  -1    83.08    78.18   4.61 o
   4  13  -1    25.66    26.62   2.01 o
   5  13  -1     2.69     2.69   0.88 o
   6  13  -1    99.29    99.94   4.40 o
   7  13  -1    81.67    82.43   2.66 o
   1  14  -1    38.73    39.72   2.60 o
   2  14  -1   240.21   268.73   8.25 o
   3  14  -1    65.44    66.92   3.03 o
   4  14  -1    70.78    75.73   2.99 o
   5  14  -1   114.81   117.68   4.70 o
   6  14  -1   123.03   122.92   4.76 o
   1  15  -1    19.62    21.12   2.02 o
   2  15  -1    12.40     8.39   2.28 o
   3  15  -1   215.72   225.32   5.37 o
   4  15  -1    72.05    74.81   3.94 o
   5  15  -1    82.87    72.80   3.42 o
   1  16  -1    16.49    14.34   2.34 o
   2  16  -1   116.89   122.78   3.80 o
   3  16  -1    58.02    58.66   2.47 o
   4  16  -1    36.17    36.65   2.80 o
   1  17  -1    40.25    39.18   2.01 o
   2  17  -1    52.83    55.16   2.18 o
   3  17  -1   163.71   161.78   4.83 o
   2   0   0   380.16   373.70   7.06 o
   4   0   0   201.86   229.27   4.46 o
   6   0   0    59.96    39.23   1.69 o
   8   0   0  4179.83  4303.46  23.44 o
  10   0   0     2.19     3.49   1.44 <
   0   1   0    26.28    29.88   1.05 o
   1   1   0  1179.32  1091.59   5.99 o
   2   1   0     0.00     1.13   0.50 <
   3   1   0    44.26    33.72   1.17 o
   4   1   0   125.77   136.37   2.99 o
   5   1   0   177.14   184.07   3.20 o
   6   1   0   126.47   106.02   1.84 o
   7   1   0    10.76    12.90   1.05 o
   8   1   0   379.02   391.93   4.44 o
   9   1   0   105.25   106.48   2.36 o
  10   1   0    15.55    12.96   1.23 o
  11   1   0     0.38    -0.53   0.57 <
   0   2   0  1602.63  1570.09   6.51 o
   1   2   0  4443.98  4139.35  12.42 o
   2   2   0   374.40   341.49   3.81 o
   3   2   0   255.37   218.57   2.98 o
   4   2   0   126.00   138.52   2.85 o
   5   2   0  1065.21  1132.79   9.81 o
   6   2   0    86.39    86.72   1.73 o
   7   2   0   380.43   394.52   3.89 o
   8   2   0   257.23   259.37   3.63 o
   9   2   0   176.95   170.95   2.90 o
  10   2   0    51.03    57.31   1.98 o
   0   3   0     2.83     6.18   0.73 o
   1   3   0  4894.62  4684.30  11.77 o
   2   3   0    11.36     7.89   0.87 o
   3   3   0   374.68   340.88   3.90 o
   4   3   0  1288.96  1363.27   8.89 o
   5   3   0   165.49   188.39   2.76 o
   6   3   0   155.35   150.40   2.40 o
   7   3   0  1018.78  1033.97   6.57 o
   8   3   0    91.78   103.47   2.69 o
   9   3   0     1.44     2.14   0.79 <
  10   3   0    13.05    14.35   1.13 o
   0   4   0  6328.33  5846.06  18.26 o
   1   4   0  8217.63  7623.07  15.72 o
   2   4   0   218.78   212.73   3.03 o
   3   4   0   154.21   150.38   2.81 o
   4   4   0   184.50   192.11   3.57 o
   5   4   0   380.24   410.73   3.70 o
   6   4   0   300.60   298.10   2.94 o
   7   4   0    97.04    97.11   2.21 o
   8   4   0    15.22    13.16   1.17 o
   9   4   0    83.61    89.80   2.32 o
  10   4   0    16.18    15.39   1.10 o
   0   5   0  1172.05  1078.43   7.94 o
   1   5   0   432.90   431.93   3.91 o
   2   5   0  1401.35  1405.03   8.27 o
   3   5   0   176.15   174.83   3.59 o
   4   5   0  2241.83  2405.52  12.78 o
   5   5   0   196.60   194.34   2.24 o
   6   5   0     4.46     3.50   0.64 o
   7   5   0   132.00   129.13   2.55 o
   8   5   0   251.25   256.80   3.53 o
   9   5   0    15.16    14.55   1.07 o
  10   5   0    72.45    72.18   1.89 o
   0   6   0   775.94   777.17   7.12 o
   1   6   0   970.03   869.92   6.07 o
   2   6   0  1176.52  1119.61   8.01 o
   3   6   0   434.35   437.32   5.96 o
   4   6   0   446.91   440.72   4.37 o
   5   6   0     8.83     7.56   0.71 o
   6   6   0   179.54   195.11   2.87 o
   7   6   0     4.92     5.96   0.88 o
   8   6   0    37.99    41.14   1.49 o
   9   6   0     2.89     2.60   0.68 o
  10   6   0    78.29    93.14   2.37 o
   0   7   0    19.68    23.85   1.52 o
   1   7   0  1998.32  1907.28   9.81 o
   2   7   0    36.31    34.92   2.15 o
   3   7   0   510.14   563.79   7.02 o
   4   7   0     0.30     0.44   0.55 <
   5   7   0   104.25   109.14   2.48 o
   6   7   0    30.11    33.03   1.51 o
   7   7   0   155.44   161.38   3.38 o
   8   7   0    43.88    40.67   1.78 o
   9   7   0   161.98   175.39   3.62 o
  10   7   0     3.44     5.85   0.94 o
   0   8   0   227.01   211.01   5.20 o
   1   8   0   370.80   379.91   5.48 o
   2   8   0   346.01   369.20   5.47 o
   3   8   0   159.49   171.08   2.80 o
   4   8   0     1.29     0.34   0.64 <
   5   8   0     3.93     2.13   0.76 <
   6   8   0   337.23   329.20   4.28 o
   7   8   0    39.75    33.31   1.72 o
   8   8   0    13.70    13.06   1.39 o
   9   8   0   100.04    97.08   2.29 o
   0   9   0    88.49    88.92   3.06 o
   1   9   0   111.98   111.65   2.36 o
   2   9   0   976.78   950.78   5.83 o
   3   9   0     0.09     1.36   0.58 <
   4   9   0    63.01    63.14   1.69 o
   5   9   0   115.64   112.52   3.20 o
   6   9   0     6.48     4.87   0.92 o
   7   9   0    36.68    35.50   1.70 o
   8   9   0     1.08     1.19   0.78 <
   9   9   0   106.23   113.63   3.35 o
   0  10   0   303.91   318.12   5.91 o
   1  10   0    49.23    53.56   1.64 o
   2  10   0   593.53   626.92   5.44 o
   3  10   0    82.95    85.42   2.09 o
   4  10   0    30.72    30.83   1.45 o
   5  10   0    48.86    52.92   2.04 o
   6  10   0   320.33   315.42   4.10 o
   7  10   0    15.58    11.33   1.08 o
   8  10   0     1.95     1.84   0.56 o
   9  10   0     0.75     0.21   0.69 <
   0  11   0    11.84     8.40   1.57 o
   1  11   0   170.72   159.67   2.98 o
   2  11   0     0.26     1.29   0.68 <
   3  11   0    19.68    22.53   1.55 o
   4  11   0    25.58    22.35   1.54 o
   5  11   0    18.56    18.99   1.34 o
   6  11   0    51.07    43.17   1.62 o
   7  11   0    34.14    30.05   1.38 o
   8  11   0    59.58    66.55   2.19 o
   0  12   0    85.73    84.09   3.77 o
   1  12   0   118.04   116.12   3.26 o
   2  12   0     3.89     2.90   0.95 o
   3  12   0   220.99   227.46   4.71 o
   4  12   0   232.84   244.12   4.31 o
   5  12   0     0.62     1.10   0.77 <
   6  12   0    74.85    65.63   2.06 o
   7  12   0     5.40     5.87   0.95 o
   8  12   0     4.40     2.97   0.86 o
   0  13   0    82.68    75.66   3.57 o
   1  13   0    27.52    28.90   1.66 o
   2  13   0     0.73    -1.73   1.09 <
   3  13   0     7.42     6.00   0.86 o
   4  13   0   430.37   457.88   5.59 o
   5  13   0   441.58   482.86   6.28 o
   6  13   0    30.16    31.23   1.59 o
   7  13   0    10.15    10.21   0.90 o
   0  14   0     1.54     0.74   1.13 <
   1  14   0    18.04    17.29   1.33 o
   2  14   0   274.21   289.01   4.59 o
   3  14   0    24.97    27.38   1.77 o
   4  14   0   197.82   195.70   3.05 o
   5  14   0     2.92     2.96   0.71 o
   6  14   0   154.26   162.29   3.79 o
   0  15   0     0.32     0.08   0.82 <
   1  15   0    33.11    34.06   1.69 o
   2  15   0   166.58   173.36   3.84 o
   3  15   0    75.75    85.06   2.76 o
   4  15   0    22.81    23.25   1.70 o
   5  15   0   249.64   255.33   4.57 o
   6  15   0    50.36    53.09   2.85 o
   0  16   0   310.69   321.74   9.01 o
   1  16   0   122.49   117.00   3.08 o
   2  16   0   128.74   129.59   3.20 o
   3  16   0   321.44   329.13   4.67 o
   4  16   0    33.23    31.81   1.83 o
   0  17   0     8.50    10.22   1.85 o
   1  17   0   160.63   163.85   4.05 o
   2  17   0     0.56     3.37   0.87 o
   3  17   0   189.56   192.86   3.86 o
   2   0   1  1217.22  1069.84   8.60 o
   4   0   1   473.51   522.37   8.78 o
   6   0   1   296.26   339.92   4.94 o
   8   0   1    49.36    45.10   2.48 o
  10   0   1   205.67   216.71   4.03 o
   1   1   1  2608.09  2436.91   8.29 o
   2   1   1  1559.02  1410.99   6.57 o
   3   1   1   106.07   103.27   2.30 o
   4   1   1   295.32   296.62   4.48 o
   5   1   1   197.30   195.99   4.21 o
   6   1   1   323.00   328.14   3.15 o
   7   1   1   288.77   292.39   3.58 o
   8   1   1   133.96   134.50   2.69 o
   9   1   1   196.35   198.91   3.14 o
  10   1   1    25.18    26.19   1.17 o
   1   2   1  5164.40  4842.53  13.19 o
   2   2   1   476.33   469.25   3.82 o
   3   2   1   669.55   684.46   6.54 o
   4   2   1    89.95    99.88   2.71 o
   5   2   1   238.52   244.36   3.94 o
   6   2   1    24.33    22.32   0.97 o
   7   2   1   308.26   320.51   3.74 o
   8   2   1    93.56    95.49   2.93 o
   9   2   1    59.95    59.56   1.83 o
  10   2   1     1.73     2.32   0.73 o
   1   3   1 14712.10 13323.70  28.72 o
   2   3   1  2123.39  2026.93   8.54 o
   3   3   1   961.52   962.06   6.21 o
   4   3   1     7.57     9.00   1.08 o
   5   3   1   861.04   917.35   6.05 o
   6   3   1    27.33    28.77   1.00 o
   7   3   1   457.68   476.80   4.90 o
   8   3   1   139.25   130.64   2.65 o
   9   3   1   194.08   204.90   3.06 o
  10   3   1    52.57    55.18   1.45 o
   1   4   1  1574.83  1537.00   6.39 o
   2   4   1   665.82   642.09   5.57 o
   3   4   1   807.86   845.53   6.22 o
   4   4   1   132.82   141.59   2.93 o
   5   4   1   377.29   396.42   3.17 o
   6   4   1    71.00    73.29   1.42 o
   7   4   1   327.52   322.04   3.85 o
   8   4   1     5.77     3.94   0.83 o
   9   4   1    54.33    55.29   1.64 o
  10   4   1     3.77     2.79   0.49 o
   1   5   1  1215.24  1135.30   6.09 o
   2   5   1   828.80   822.10   6.93 o
   3   5   1   168.76   165.93   2.98 o
   4   5   1   103.33   114.92   2.78 o
   5   5   1    17.96    14.70   0.71 o
   6   5   1    34.64    33.22   1.05 o
   7   5   1   216.33   224.15   2.76 o
   8   5   1    24.38    22.74   1.15 o
   9   5   1    54.27    54.34   1.60 o
  10   5   1    10.79    11.46   0.80 o
   1   6   1   222.15   222.68   2.69 o
   2   6   1   926.92   956.67   7.26 o
   3   6   1  1439.32  1523.89   9.46 o
   4   6   1   172.82   182.79   2.35 o
   5   6   1    86.93    88.29   1.67 o
   6   6   1    55.62    53.98   1.56 o
   7   6   1   131.87   141.81   2.84 o
   8   6   1   131.50   129.63   2.50 o
   9   6   1     9.43     8.65   0.92 o
  10   6   1     5.37     6.25   0.79 o
   1   7   1   221.52   216.27   3.10 o
   2   7   1   807.57   800.03   7.18 o
   3   7   1   307.96   309.82   3.08 o
   4   7   1    14.16    12.48   0.77 o
   5   7   1   359.70   356.30   3.72 o
   6   7   1   141.76   136.44   2.70 o
   7   7   1    88.80    79.37   2.20 o
   8   7   1    19.21    18.30   1.13 o
   9   7   1    27.97    25.09   1.20 o
  10   7   1     1.74     1.73   0.63 <
   1   8   1    70.83    75.22   3.24 o
   2   8   1   244.56   241.43   3.11 o
   3   8   1   213.63   216.43   2.41 o
   4   8   1    28.51    28.22   1.06 o
   5   8   1   113.88   111.60   2.18 o
   6   8   1   340.89   331.85   4.47 o
   7   8   1    80.04    67.27   2.02 o
   8   8   1    33.03    30.48   1.32 o
   9   8   1    22.19    22.17   1.22 o
   1   9   1    53.41    60.52   1.67 o
   2   9   1   296.66   293.77   3.37 o
   3   9   1   157.32   152.33   2.57 o
   4   9   1     2.06     3.31   0.67 o
   5   9   1   229.49   227.46   3.25 o
   6   9   1    60.14    61.35   1.99 o
   7   9   1   112.11   108.92   2.49 o
   8   9   1    50.12    48.27   1.94 o
   9   9   1    27.66    29.85   1.47 o
   1  10   1    99.65   103.64   2.26 o
   2  10   1    18.58    20.11   1.19 o
   3  10   1   203.63   213.61   3.37 o
   4  10   1   169.83   163.57   2.74 o
   5  10   1   264.51   273.81   5.25 o
   6  10   1    94.96    94.01   3.15 o
   7  10   1    29.52    30.27   1.58 o
   8  10   1     0.25    -0.02   0.65 <
   9  10   1     1.18     2.50   0.69 o
   1  11   1   515.19   537.61   5.34 o
   2  11   1    89.64    91.15   2.11 o
   3  11   1     8.16     8.17   1.07 o
   4  11   1   209.24   215.75   3.56 o
   5  11   1   299.11   291.80   4.76 o
   6  11   1   171.95   179.83   3.65 o
   7  11   1   130.69   135.08   2.40 o
   8  11   1    10.10    12.29   0.87 o
   1  12   1    30.54    28.81   1.46 o
   2  12   1    54.51    57.21   2.06 o
   3  12   1   134.82   130.00   2.82 o
   4  12   1    12.34    12.19   1.02 o
   5  12   1    35.58    33.35   1.81 o
   6  12   1    57.39    53.26   1.62 o
   7  12   1    35.78    36.93   1.37 o
   8  12   1     4.91     3.80   0.73 o
   1  13   1   318.19   326.20   4.46 o
   2  13   1   143.18   145.68   2.96 o
   3  13   1    82.31    83.63   2.08 o
   4  13   1    25.47    27.84   1.46 o
   5  13   1     2.65     1.29   0.73 <
   6  13   1    99.32   101.38   1.97 o
   7  13   1    82.44    80.37   1.87 o
   1  14   1    38.38    37.82   1.47 o
   2  14   1   240.87   259.80   3.54 o
   3  14   1    65.20    65.35   1.99 o
   4  14   1    70.61    68.78   1.95 o
   5  14   1   114.07   119.40   2.32 o
   6  14   1   122.56   118.86   2.05 o
   1  15   1    19.48    19.97   1.43 o
   2  15   1    12.24    10.33   1.26 o
   3  15   1   215.47   229.27   3.38 o
   4  15   1    72.41    70.92   1.82 o
   5  15   1    82.86    82.89   1.58 o
   1  16   1    16.10    16.67   1.18 o
   2  16   1   116.55   124.23   2.72 o
   3  16   1    57.54    57.00   1.78 o
   4  16   1    36.18    38.43   1.60 o
   1  17   1    39.93    38.95   1.43 o
   2  17   1    52.88    52.60   1.80 o
   3  17   1   163.52   167.21   3.60 o
   0   0   2  2517.11  2509.79  11.73 o
   2   0   2   687.39   659.48   5.91 o
   6   0   2   110.00   116.21   2.32 o
   8   0   2   311.19   317.39   5.62 o
  10   0   2   140.16   147.37   3.26 o
   0   1   2  6455.39  6118.54  13.04 o
   1   1   2  1265.25  1128.41   4.86 o
   2   1   2   533.47   496.78   4.12 o
   3   1   2   384.73   379.84   4.37 o
   4   1   2   875.08   919.45  10.05 o
   5   1   2   486.50   519.44   3.59 o
   6   1   2   210.18   221.87   2.38 o
   7   1   2   366.19   381.29   4.14 o
   8   1   2    76.75    79.23   2.13 o
   9   1   2    48.40    42.36   1.76 o
  10   1   2     6.28     4.70   0.69 o
   0   2   2 13694.10 12697.30  31.58 o
   1   2   2   933.56   858.12   4.39 o
   2   2   2   710.85   671.98   4.90 o
   3   2   2   295.30   276.17   4.93 o
   4   2   2  2246.52  2417.25  16.51 o
   5   2   2   370.05   386.85   2.95 o
   6   2   2   272.90   271.67   2.37 o
   7   2   2    20.84    16.97   1.00 o
   8   2   2   826.75   850.59   7.13 o
   9   2   2   339.64   343.59   3.94 o
  10   2   2     8.07     8.80   0.76 o
   0   3   2  8463.04  7703.26  26.62 o
   1   3   2  3186.88  2948.84   8.52 o
   2   3   2   207.11   194.93   2.75 o
   3   3   2   492.36   500.34   5.48 o
   4   3   2   181.18   212.43   5.13 o
   5   3   2     5.48     8.12   0.58 o
   6   3   2   136.12   147.26   2.08 o
   7   3   2   328.17   320.75   3.27 o
   8   3   2   314.84   328.14   4.02 o
   9   3   2    86.57    84.84   2.02 o
  10   3   2    14.79    14.28   0.77 o
   0   4   2  4426.50  4046.58  20.83 o
   1   4   2  3717.32  3475.18  11.59 o
   2   4   2    35.83    34.73   1.41 o
   3   4   2   395.11   408.39   5.32 o
   4   4   2   480.85   498.94   7.93 o
   5   4   2    49.44    51.39   1.05 o
   6   4   2    65.10    62.92   1.50 o
   7   4   2    12.12    10.29   0.79 o
   8   4   2   575.18   593.76   4.85 o
   9   4   2    95.09    98.15   2.09 o
  10   4   2     1.20     1.33   0.39 o
   0   5   2   567.88   554.30   5.15 o
   1   5   2  1184.71  1119.34   7.38 o
   2   5   2   112.79   111.59   2.88 o
   3   5   2    42.24    52.50   1.96 o
   4   5   2    46.45    52.50   1.17 o
   5   5   2   141.01   145.33   1.84 o
   6   5   2    21.09    22.68   0.87 o
   7   5   2   677.08   685.38   4.43 o
   8   5   2     6.79     3.02   0.71 o
   9   5   2    49.04    43.52   1.54 o
  10   5   2    24.66    22.82   0.89 o
   0   6   2   354.69   358.69   6.88 o
   1   6   2  1035.87  1044.56   7.68 o
   2   6   2  1084.86  1066.67   9.25 o
   3   6   2   628.35   661.16   7.75 o
   4   6   2  1134.78  1185.96   5.43 o
   5   6   2    85.72    79.31   1.60 o
   6   6   2   609.41   604.03   4.24 o
   7   6   2   555.74   530.08   4.18 o
   8   6   2    58.37    57.70   1.75 o
   9   6   2    40.96    38.01   1.19 o
  10   6   2    13.60    15.43   0.85 o
   0   7   2  1462.21  1475.47  14.87 o
   1   7   2   633.98   668.86   7.27 o
   2   7   2   418.64   442.96   6.41 o
   3   7   2   540.75   542.28   3.58 o
   4   7   2   169.83   152.21   1.95 o
   5   7   2    59.77    54.35   1.58 o
   6   7   2     2.37     1.21   0.66 <
   7   7   2   119.53   114.39   2.17 o
   8   7   2   168.01   164.00   2.77 o
   9   7   2     5.75     3.88   0.56 o
   0   8   2  1365.07  1441.22  11.79 o
   1   8   2    82.42    85.68   1.67 o
   2   8   2  1350.63  1400.92   5.86 o
   3   8   2   777.49   793.88   4.32 o
   4   8   2   164.02   171.73   2.11 o
   5   8   2   285.56   280.64   3.43 o
   6   8   2    64.11    58.77   1.80 o
   7   8   2    13.42    11.13   1.17 o
   8   8   2   129.28   134.20   2.43 o
   9   8   2     6.64     5.27   0.77 o
   0   9   2     1.37     0.42   0.67 <
   1   9   2   126.53   133.19   1.84 o
   2   9   2   127.60   119.53   1.93 o
   3   9   2   623.39   623.06   4.56 o
   4   9   2   191.46   191.11   2.52 o
   5   9   2   242.76   245.00   3.26 o
   6   9   2   219.22   213.52   3.34 o
   7   9   2    77.56    75.01   2.02 o
   8   9   2    32.60    36.06   1.66 o
   9   9   2     1.92     2.52   0.61 o
   0  10   2   842.88   835.66   7.02 o
   1  10   2    65.81    62.42   1.54 o
   2  10   2   194.69   195.03   2.47 o
   3  10   2   140.41   141.96   2.34 o
   4  10   2    44.63    46.33   1.46 o
   5  10   2     8.20     6.47   1.09 o
   6  10   2    38.14    32.28   1.60 o
   7  10   2    53.93    57.91   1.93 o
   8  10   2    81.95    82.56   1.96 o
   0  11   2   103.67   109.81   2.82 o
   1  11   2    60.01    58.73   1.61 o
   2  11   2   436.88   441.89   3.89 o
   3  11   2   297.48   297.67   3.54 o
   4  11   2   591.03   608.02   5.10 o
   5  11   2   128.49   135.18   2.70 o
   6  11   2   118.61   128.57   2.85 o
   7  11   2    30.93    30.27   1.41 o
   8  11   2    31.12    30.76   1.15 o
   0  12   2    84.28    81.97   3.08 o
   1  12   2    13.44    14.05   1.01 o
   2  12   2    23.33    22.81   1.16 o
   3  12   2   161.00   168.26   2.51 o
   4  12   2   413.28   424.84   4.25 o
   5  12   2   179.83   181.93   3.00 o
   6  12   2    20.13    22.06   1.28 o
   7  12   2     2.51     1.88   0.67 <
   0  13   2    37.07    37.67   2.17 o
   1  13   2    12.27    10.35   1.06 o
   2  13   2    98.21    98.21   2.19 o
   3  13   2   287.96   303.41   3.55 o
   4  13   2    26.16    26.72   1.20 o
   5  13   2   260.90   265.88   3.39 o
   6  13   2    40.01    41.04   1.32 o
   7  13   2    19.59    16.49   0.84 o
   0  14   2    66.30    71.88   2.85 o
   1  14   2   132.96   134.75   2.45 o
   2  14   2   276.19   292.78   3.82 o
   3  14   2     9.75     8.24   0.89 o
   4  14   2    19.23    17.42   0.99 o
   5  14   2    70.80    70.50   1.67 o
   6  14   2    69.87    68.15   1.31 o
   0  15   2   184.16   190.94   4.18 o
   1  15   2    24.33    23.82   1.16 o
   2  15   2    76.19    80.73   1.93 o
   3  15   2    25.20    24.56   1.14 o
   4  15   2    28.90    29.54   1.25 o
   5  15   2    99.36    96.93   1.85 o
   0  16   2     5.74     5.13   0.87 o
   1  16   2    82.73    84.10   1.81 o
   2  16   2    32.27    32.20   1.15 o
   3  16   2     4.90     3.86   0.71 o
   4  16   2    25.73    23.32   1.06 o
   0  17   2    22.20    21.72   1.56 o
   1  17   2    78.19    81.24   1.69 o
   2  17   2    29.79    29.07   1.16 o
   2   0   3   616.73   606.40   8.50 o
   4   0   3   313.44   364.08   8.30 o
   6   0   3   150.85   149.97   2.68 o
   8   0   3   719.38   760.71   8.43 o
  10   0   3    32.02    34.81   1.45 o
   1   1   3   938.75   901.97   6.05 o
   2   1   3    52.90    49.57   1.56 o
   3   1   3   922.20   989.62   7.39 o
   4   1   3   180.13   186.11   4.26 o
   5   1   3   141.13   154.18   1.58 o
   6   1   3    11.64    16.71   0.81 o
   7   1   3   151.04   149.81   2.29 o
   8   1   3   187.19   183.34   3.40 o
   9   1   3    78.73    82.93   1.98 o
  10   1   3    43.79    43.07   1.11 o
   1   2   3   183.48   196.64   2.50 o
   2   2   3   239.15   221.11   3.16 o
   3   2   3   285.42   314.64   4.25 o
   4   2   3    21.34    22.89   1.50 o
   5   2   3   290.79   286.50   2.12 o
   6   2   3   254.65   256.33   2.51 o
   7   2   3   146.33   148.50   2.29 o
   8   2   3    94.71    86.27   2.39 o
   9   2   3   164.35   163.63   2.50 o
  10   2   3     2.15     2.32   0.52 o
   1   3   3   786.04   761.55   5.03 o
   2   3   3  1142.99  1159.89   7.29 o
   3   3   3   588.69   595.76   5.89 o
   4   3   3    13.79    17.54   0.88 o
   5   3   3    42.39    41.23   0.96 o
   6   3   3   283.62   286.12   2.63 o
   7   3   3    30.91    32.04   1.14 o
   8   3   3   106.30    94.71   2.19 o
   9   3   3   139.67   155.12   2.17 o
  10   3   3    56.01    54.20   1.51 o
   1   4   3   628.59   604.47   5.39 o
   2   4   3   168.24   166.42   3.50 o
   3   4   3    89.41   111.68   3.21 o
   4   4   3    18.94    16.28   0.65 o
   5   4   3   115.02   112.59   1.45 o
   6   4   3    15.13    17.54   0.85 o
   7   4   3   267.66   289.50   2.75 o
   8   4   3   295.75   297.67   2.93 o
   9   4   3    18.11    15.75   0.94 o
  10   4   3    22.47    23.45   1.14 o
   1   5   3  3612.37  3752.97  16.68 o
   2   5   3   244.85   262.31   4.58 o
   3   5   3   786.55   826.94   7.44 o
   4   5   3   212.43   227.43   1.76 o
   5   5   3   126.24   124.71   1.72 o
   6   5   3   134.53   130.48   1.86 o
   7   5   3   728.03   717.25   4.90 o
   8   5   3    18.19    17.95   0.96 o
   9   5   3   214.47   210.98   3.12 o
  10   5   3    64.01    59.00   2.15 o
   1   6   3   385.64   352.31   5.47 o
   2   6   3   496.78   498.03   6.55 o
   3   6   3   157.29   164.07   1.70 o
   4   6   3    25.34    25.07   0.78 o
   5   6   3   207.43   201.94   2.20 o
   6   6   3   307.38   317.00   2.94 o
   7   6   3    96.61   109.27   2.03 o
   8   6   3    15.54    13.09   0.87 o
   9   6   3    45.30    44.40   1.24 o
   1   7   3    87.80    84.50   1.62 o
   2   7   3   402.62   399.08   2.45 o
   3   7   3     3.64     3.87   0.46 o
   4   7   3    48.83    48.90   1.13 o
   5   7   3    82.94    83.76   1.52 o
   6   7   3    10.07    10.84   0.85 o
   7   7   3    96.79    83.41   1.69 o
   8   7   3    72.03    71.65   1.70 o
   9   7   3    22.41    26.01   0.98 o
   1   8   3   185.38   208.69   1.72 o
   2   8   3   645.72   672.87   3.40 o
   3   8   3   250.73   254.23   2.37 o
   4   8   3    13.29    13.26   0.75 o
   5   8   3   171.85   169.64   2.28 o
   6   8   3   318.52   324.35   3.22 o
   7   8   3    45.81    42.28   1.32 o
   8   8   3   172.34   169.65   2.61 o
   9   8   3    78.16    71.49   1.77 o
   1   9   3   220.07   235.31   2.05 o
   2   9   3   265.36   277.75   2.41 o
   3   9   3   427.21   433.23   3.23 o
   4   9   3   148.10   149.23   1.95 o
   5   9   3   191.02   184.56   2.49 o
   6   9   3   207.55   208.11   2.78 o
   7   9   3    53.48    50.71   1.78 o
   8   9   3    17.15    18.43   1.22 o
   9   9   3    39.95    39.29   2.63 o
   1  10   3    48.54    49.60   1.19 o
   2  10   3    65.86    63.35   1.27 o
   3  10   3   291.54   307.28   3.06 o
   4  10   3   102.04   105.89   1.94 o
   5  10   3   136.46   133.52   2.54 o
   6  10   3   161.56   153.22   2.85 o
   7  10   3    30.41    29.19   1.43 o
   8  10   3     2.50     2.73   0.62 o
   1  11   3    52.67    53.38   1.50 o
   2  11   3   170.49   173.20   2.27 o
   3  11   3   810.62   814.05   5.12 o
   4  11   3    30.00    25.96   1.28 o
   5  11   3   280.30   297.30   3.94 o
   6  11   3    37.56    34.57   1.44 o
   7  11   3     1.38     0.62   0.67 <
   8  11   3    27.84    28.01   1.03 o
   1  12   3    87.21    85.42   1.87 o
   2  12   3    85.60    88.74   1.81 o
   3  12   3    63.37    61.60   1.44 o
   4  12   3    50.68    47.88   1.48 o
   5  12   3     7.32     7.36   0.85 o
   6  12   3    11.72    10.64   0.86 o
   7  12   3     4.99     4.89   0.57 o
   1  13   3     0.78     1.54   0.60 <
   2  13   3    57.29    58.49   1.59 o
   3  13   3   191.34   198.72   2.54 o
   4  13   3    92.55    88.27   1.69 o
   5  13   3   179.61   185.58   2.37 o
   6  13   3    35.38    32.86   0.98 o
   1  14   3    64.26    62.99   1.63 o
   2  14   3   123.37   124.22   2.28 o
   3  14   3    42.59    43.19   1.30 o
   4  14   3    13.96    11.05   0.70 o
   5  14   3    56.42    48.77   1.35 o
   6  14   3    22.81    23.38   1.18 o
   1  15   3    33.44    32.92   1.19 o
   2  15   3    59.32    55.67   1.47 o
   3  15   3    10.58    11.69   0.85 o
   4  15   3    13.80    10.67   0.82 o
   5  15   3    37.05    33.59   1.24 o
   1  16   3    29.88    26.64   0.90 o
   2  16   3    42.53    40.41   1.23 o
   3  16   3     0.68     0.58   0.41 <
   1  17   3    32.32    32.85   1.75 o
   0   0   4   414.00   393.69   6.96 o
   2   0   4  1959.12  2086.30  17.86 o
   4   0   4  3442.75  3706.61   9.22 o
   6   0   4   232.62   224.54   3.36 o
   8   0   4   112.89   120.34   3.73 o
  10   0   4    24.07    21.03   1.57 o
   0   1   4  1898.21  1920.28  10.79 o
   1   1   4   500.81   521.16   5.91 o
   2   1   4    25.06    18.09   1.46 o
   3   1   4   139.23   135.38   3.61 o
   4   1   4    87.23    80.50   1.09 o
   5   1   4   274.78   269.11   2.25 o
   6   1   4   302.70   293.97   2.78 o
   7   1   4     3.43     4.68   0.70 o
   8   1   4   178.61   174.82   3.13 o
   9   1   4    58.87    54.98   1.68 o
  10   1   4    24.73    27.78   1.20 o
   0   2   4    22.02    24.51   1.67 o
   1   2   4   526.40   558.59   5.60 o
   2   2   4   921.49   948.49   8.59 o
   3   2   4    54.82    56.46   2.37 o
   4   2   4   324.49   374.32   2.17 o
   5   2   4   256.87   274.86   2.16 o
   6   2   4    43.08    45.49   1.30 o
   7   2   4   517.71   510.82   3.79 o
   8   2   4    58.17    54.52   1.58 o
   9   2   4    91.61    95.51   2.09 o
  10   2   4    87.00    92.70   2.27 o
   0   3   4  1663.39  1692.72  12.18 o
   1   3   4    23.46    21.77   1.55 o
   2   3   4   231.80   258.01   4.54 o
   3   3   4   952.79   999.88   6.32 o
   4   3   4   128.36   135.73   1.29 o
   5   3   4   162.86   167.90   1.72 o
   6   3   4    20.25    20.58   0.86 o
   7   3   4   174.53   172.49   1.95 o
   8   3   4    53.93    46.35   1.41 o
   9   3   4   116.31   119.06   2.23 o
  10   3   4     9.76    11.54   0.90 o
   0   4   4  2663.20  2770.37  22.57 o
   1   4   4   591.29   606.08   7.15 o
   2   4   4   537.40   590.57   8.61 o
   3   4   4   165.59   167.91   1.79 o
   4   4   4   252.98   246.10   1.70 o
   5   4   4    72.47    79.24   1.23 o
   6   4   4   105.07   105.76   1.57 o
   7   4   4   141.80   139.95   1.85 o
   8   4   4   360.94   341.82   2.80 o
   9   4   4   104.15   102.19   2.42 o
   0   5   4   357.88   346.65   8.49 o
   1   5   4    65.70    70.27   3.34 o
   2   5   4     3.51     2.80   0.55 o
   3   5   4   191.98   181.89   1.81 o
   4   5   4   280.30   272.64   2.02 o
   5   5   4   105.38   108.22   1.55 o
   6   5   4   170.87   164.34   2.19 o
   7   5   4   106.53   103.32   1.75 o
   8   5   4    20.39    20.35   0.92 o
   9   5   4    39.70    37.31   1.53 o
   0   6   4  1968.15  2164.53   9.87 o
   1   6   4   971.36  1019.61   4.84 o
   2   6   4   603.85   632.61   3.43 o
   3   6   4   122.96   121.17   1.48 o
   4   6   4    64.84    58.60   1.09 o
   5   6   4    46.54    47.08   1.11 o
   6   6   4    72.08    74.20   1.53 o
   7   6   4   481.78   479.43   3.81 o
   8   6   4   306.74   315.73   3.03 o
   9   6   4    26.41    28.01   1.08 o
   0   7   4   515.69   516.80   4.14 o
   1   7   4   552.19   548.71   2.72 o
   2   7   4   441.30   452.31   2.76 o
   3   7   4    27.19    26.97   0.86 o
   4   7   4   473.90   468.67   3.35 o
   5   7   4   134.26   135.34   2.01 o
   6   7   4   216.62   221.75   2.71 o
   7   7   4    90.38    89.08   1.78 o
   8   7   4     9.36    11.25   0.71 o
   9   7   4   146.74   138.44   2.11 o
   0   8   4   324.44   334.99   3.52 o
   1   8   4   313.72   322.12   2.10 o
   2   8   4   206.67   203.56   2.05 o
   3   8   4   106.12   104.36   1.55 o
   4   8   4   626.66   619.62   3.79 o
   5   8   4    93.03    94.45   1.82 o
   6   8   4   138.36   138.29   2.14 o
   7   8   4    81.03    85.67   1.71 o
   8   8   4   158.62   161.24   2.19 o
   9   8   4     9.78     9.50   1.07 o
   0   9   4   147.19   151.52   2.52 o
   1   9   4    77.63    72.30   1.13 o
   2   9   4    56.66    62.13   1.24 o
   3   9   4   291.78   304.30   2.92 o
   4   9   4   947.30   981.20   5.08 o
   5   9   4   326.68   359.53   3.24 o
   6   9   4    33.72    32.91   1.12 o
   7   9   4     4.37     4.49   0.64 o
   8   9   4     8.89     9.17   0.78 o
   0  10   4    11.55    11.29   0.84 o
   1  10   4   145.53   153.65   1.87 o
   2  10   4   240.19   248.12   2.41 o
   3  10   4   220.27   227.24   2.35 o
   4  10   4    51.61    48.97   1.35 o
   5  10   4    60.63    61.21   1.63 o
   6  10   4   129.58   143.42   2.25 o
   7  10   4    52.88    54.42   1.70 o
   8  10   4    53.10    58.05   1.60 o
   0  11   4   148.74   147.46   2.72 o
   1  11   4    32.08    36.64   1.11 o
   2  11   4   101.40   106.93   1.63 o
   3  11   4   568.65   603.33   3.97 o
   4  11   4    28.21    27.62   1.02 o
   5  11   4    76.76    74.05   1.84 o
   6  11   4     9.82     8.64   0.78 o
   7  11   4    14.48    14.05   0.83 o
   0  12   4     0.28    -0.22   0.74 <
   1  12   4    26.75    26.35   0.97 o
   2  12   4   309.18   335.07   3.32 o
   3  12   4    29.48    27.69   1.06 o
   4  12   4   165.01   165.26   2.32 o
   5  12   4    73.38    76.97   1.64 o
   6  12   4    61.45    58.50   1.88 o
   7  12   4    13.48    15.30   0.73 o
   0  13   4   400.01   414.54   4.89 o
   1  13   4    12.99    12.88   0.80 o
   2  13   4   139.78   147.06   2.20 o
   3  13   4    48.63    54.28   1.46 o
   4  13   4    27.45    24.26   0.95 o
   5  13   4   117.10   118.26   1.95 o
   6  13   4    28.65    27.84   0.93 o
   0  14   4   235.05   240.72   3.56 o
   1  14   4    62.01    59.56   1.38 o
   2  14   4     2.92     2.82   0.56 o
   3  14   4    80.08    82.03   1.61 o
   4  14   4   279.46   280.58   3.14 o
   5  14   4    17.58    18.37   0.93 o
   0  15   4    27.89    30.56   1.47 o
   1  15   4    78.88    76.97   1.79 o
   2  15   4   110.70   108.39   1.87 o
   3  15   4    53.05    51.53   1.25 o
   4  15   4    28.18    25.78   1.15 o
   0  16   4    14.95    16.75   1.15 o
   1  16   4    65.97    64.17   1.28 o
   2  16   4     0.69     1.61   0.45 o
   3  16   4    44.88    47.00   2.69 o
   2   0   5   694.90   766.10   5.65 o
   4   0   5   255.66   262.29   2.93 o
   6   0   5   332.71   318.10   4.01 o
   8   0   5    70.74    60.11   3.25 o
   1   1   5   560.28   562.96   6.93 o
   2   1   5   123.82   127.10   1.88 o
   3   1   5   463.75   469.78   2.69 o
   4   1   5   111.33   108.67   1.27 o
   5   1   5    21.84    17.68   0.76 o
   6   1   5   172.65   160.66   2.18 o
   7   1   5    44.96    43.35   1.18 o
   8   1   5    92.23    98.73   2.76 o
   9   1   5   133.25   132.50   2.71 o
   1   2   5    70.71    74.28   2.64 o
   2   2   5    11.65    12.94   0.65 o
   3   2   5    63.64    73.85   1.21 o
   4   2   5    22.02    23.93   0.76 o
   5   2   5   165.80   167.62   1.77 o
   6   2   5    32.44    33.03   1.19 o
   7   2   5   155.20   144.37   2.01 o
   8   2   5    13.19    12.65   1.01 o
   9   2   5    20.18    23.16   1.11 o
   1   3   5   669.10   778.07   3.77 o
   2   3   5   119.39   122.42   1.50 o
   3   3   5   453.36   464.94   2.82 o
   4   3   5   134.37   133.91   1.59 o
   5   3   5   634.95   645.48   3.65 o
   6   3   5   123.18   128.55   1.89 o
   7   3   5   250.68   243.42   2.76 o
   8   3   5    53.53    55.36   1.47 o
   9   3   5    52.90    45.97   1.86 o
   1   4   5    34.28    30.79   0.73 o
   2   4   5    57.05    60.27   1.03 o
   3   4   5   730.49   745.67   3.40 o
   4   4   5    24.78    22.93   0.75 o
   5   4   5   353.30   352.51   2.81 o
   6   4   5     0.37     0.80   0.65 <
   7   4   5     8.87    10.31   0.86 o
   8   4   5     4.10     3.47   0.65 o
   9   4   5    16.74    15.32   1.03 o
   1   5   5   533.07   577.53   3.04 o
   2   5   5   156.11   152.82   1.65 o
   3   5   5   151.81   148.78   1.74 o
   4   5   5    21.07    20.27   0.73 o
   5   5   5    63.38    60.73   1.39 o
   6   5   5    36.52    32.66   1.18 o
   7   5   5     0.49     1.02   0.64 <
   8   5   5    65.14    64.19   1.64 o
   9   5   5   107.20   112.76   2.22 o
   1   6   5   126.43   121.59   1.38 o
   2   6   5   273.17   282.49   2.11 o
   3   6   5   413.66   408.02   2.84 o
   4   6   5    31.18    27.79   0.81 o
   5   6   5   436.35   437.77   3.59 o
   6   6   5    11.02    11.40   0.83 o
   7   6   5    39.15    40.67   1.24 o
   8   6   5    14.59    14.84   0.84 o
   9   6   5    10.39     9.20   0.83 o
   1   7   5   158.85   157.91   1.55 o
   2   7   5   164.42   178.85   1.82 o
   3   7   5   308.23   322.17   2.60 o
   4   7   5    53.99    52.44   1.10 o
   5   7   5    52.37    49.99   1.24 o
   6   7   5     4.24     3.25   0.65 o
   7   7   5    78.79    80.37   1.45 o
   8   7   5    72.19    74.18   1.38 o
   1   8   5    80.31    75.91   1.28 o
   2   8   5   428.86   437.46   3.03 o
   3   8   5   224.99   232.49   2.38 o
   4   8   5   152.68   156.20   1.91 o
   5   8   5   128.18   124.81   1.89 o
   6   8   5    91.45    94.82   1.59 o
   7   8   5    80.59    89.34   1.46 o
   8   8   5     7.97     6.67   0.65 o
   1   9   5   143.65   152.35   1.90 o
   2   9   5    40.17    35.39   1.01 o
   3   9   5   582.46   590.95   3.93 o
   4   9   5     4.58     5.61   0.69 o
   5   9   5   224.38   223.72   2.68 o
   6   9   5    91.74    98.64   1.75 o
   7   9   5    12.45    12.05   0.74 o
   8   9   5     2.97     4.29   0.56 o
   1  10   5   497.46   492.44   3.58 o
   2  10   5   109.41   101.78   1.89 o
   3  10   5    35.09    36.00   1.08 o
   4  10   5    23.61    23.07   0.96 o
   5  10   5    83.38    87.89   1.72 o
   6  10   5   162.35   168.98   2.13 o
   7  10   5   125.50   141.62   1.89 o
   1  11   5   269.51   270.53   2.71 o
   2  11   5    31.48    26.66   1.04 o
   3  11   5     9.47     9.01   0.66 o
   4  11   5    28.60    23.74   0.93 o
   5  11   5     9.73     9.37   0.68 o
   6  11   5    39.97    39.69   1.19 o
   7  11   5    67.06    77.18   1.78 o
   1  12   5    18.56    19.50   0.91 o
   2  12   5    74.22    66.77   1.53 o
   3  12   5    66.84    65.44   1.52 o
   4  12   5    49.78    48.66   1.25 o
   5  12   5    24.43    23.10   0.92 o
   6  12   5    16.35    15.68   0.75 o
   1  13   5     2.85     3.67   0.57 o
   2  13   5   256.84   253.93   2.69 o
   3  13   5    32.74    32.36   1.12 o
   4  13   5    12.24     9.78   0.84 o
   5  13   5    74.77    79.25   1.71 o
   1  14   5    16.54    13.61   0.87 o
   2  14   5    59.97    62.06   1.39 o
   3  14   5     6.94     5.82   0.64 o
   4  14   5     9.94     9.64   0.67 o
   1  15   5   120.31   125.81   1.84 o
   2  15   5    15.47    14.45   0.71 o
   3  15   5     1.32    -0.05   0.60 <
   0   0   6  1341.26  1549.75   8.38 o
   2   0   6   367.96   362.02   3.31 o
   4   0   6   323.86   331.72   3.50 o
   6   0   6   694.17   719.50   5.88 o
   8   0   6   208.74   196.03   4.02 o
   0   1   6   292.34   293.52   2.73 o
   1   1   6   337.49   370.59   2.31 o
   2   1   6   119.27   114.44   1.31 o
   3   1   6    39.96    38.40   0.90 o
   4   1   6    31.73    34.49   0.90 o
   5   1   6   117.59   117.29   1.68 o
   6   1   6   126.20   126.86   1.88 o
   7   1   6    21.50    15.39   0.85 o
   8   1   6    28.41    23.80   1.04 o
   9   1   6     6.08     4.97   0.60 o
   0   2   6   454.25   506.42   3.62 o
   1   2   6   170.18   178.80   1.62 o
   2   2   6     4.12     4.66   0.43 o
   3   2   6   378.60   360.70   2.71 o
   4   2   6    94.47    90.60   1.29 o
   5   2   6   502.32   492.00   3.28 o
   6   2   6     2.57     1.80   0.66 <
   7   2   6    26.17    22.82   0.91 o
   8   2   6    21.49    20.37   0.90 o
   9   2   6    13.31    14.14   0.88 o
   0   3   6  1072.80  1137.37   5.89 o
   1   3   6   159.71   167.09   1.61 o
   2   3   6    86.17    92.48   1.26 o
   3   3   6   327.82   316.31   2.39 o
   4   3   6   626.93   648.49   3.65 o
   5   3   6   349.97   351.50   2.66 o
   6   3   6   143.94   136.13   2.06 o
   7   3   6    63.80    59.31   1.28 o
   8   3   6   107.67    95.50   1.73 o
   9   3   6     7.87     8.77   0.82 o
   0   4   6   185.73   185.07   2.52 o
   1   4   6     7.46     7.79   0.52 o
   2   4   6    50.85    54.33   1.10 o
   3   4   6    15.27    14.43   0.75 o
   4   4   6   606.46   622.44   3.82 o
   5   4   6   113.91   112.63   1.69 o
   6   4   6    37.01    38.44   1.18 o
   7   4   6    12.98     9.87   0.79 o
   8   4   6    28.39    26.11   1.06 o
   0   5   6    90.15    88.36   1.84 o
   1   5   6    31.40    29.72   0.82 o
   2   5   6   204.21   198.57   2.00 o
   3   5   6   116.35   119.90   1.64 o
   4   5   6  1053.36  1072.11   4.62 o
   5   5   6   259.03   252.74   2.34 o
   6   5   6   132.89   135.30   2.07 o
   7   5   6     5.11     4.63   0.67 o
   8   5   6     9.34    11.23   0.66 o
   0   6   6    45.98    49.20   1.74 o
   1   6   6    73.42    73.05   1.21 o
   2   6   6   185.48   185.02   1.99 o
   3   6   6   112.63   113.13   1.51 o
   4   6   6  1366.81  1402.54   5.43 o
   5   6   6    45.60    40.64   1.11 o
   6   6   6   126.29   123.71   1.99 o
   7   6   6     1.11     0.74   0.50 <
   8   6   6    16.63    16.42   0.69 o
   0   7   6   811.96   805.03   5.56 o
   1   7   6    97.27   104.70   1.52 o
   2   7   6    89.43    96.13   1.50 o
   3   7   6   348.60   354.38   2.80 o
   4   7   6   524.64   544.33   3.73 o
   5   7   6   131.29   134.85   1.82 o
   6   7   6    42.41    40.19   1.08 o
   7   7   6     4.88     5.12   0.55 o
   8   7   6    23.07    24.01   0.86 o
   0   8   6   763.41   788.42   5.63 o
   1   8   6   250.51   269.20   2.55 o
   2   8   6   296.37   304.06   2.43 o
   3   8   6    28.53    26.42   0.89 o
   4   8   6    71.83    71.79   1.46 o
   5   8   6    33.20    32.23   1.11 o
   6   8   6    92.56    95.32   1.69 o
   7   8   6   164.27   170.29   2.02 o
   0   9   6    27.78    20.35   1.32 o
   1   9   6   262.90   268.21   2.83 o
   2   9   6     4.98     5.45   0.64 o
   3   9   6   463.90   456.78   3.14 o
   4   9   6   316.60   321.67   2.71 o
   5   9   6    10.62    11.58   0.75 o
   6   9   6    38.67    36.31   1.09 o
   7   9   6    79.71    81.11   1.39 o
   0  10   6    47.89    54.62   1.79 o
   1  10   6    78.86    84.66   1.59 o
   2  10   6   255.91   265.29   2.73 o
   3  10   6    37.03    36.98   1.04 o
   4  10   6    67.58    69.11   1.34 o
   5  10   6     4.02     3.54   0.59 o
   6  10   6    57.66    60.63   1.23 o
   0  11   6   334.66   335.17   5.01 o
   1  11   6   271.70   277.08   3.02 o
   2  11   6     7.72     8.23   0.76 o
   3  11   6     4.16     3.53   0.59 o
   4  11   6     4.55     4.01   0.49 o
   5  11   6    70.49    69.43   1.36 o
   6  11   6    32.53    37.42   1.16 o
   0  12   6   152.55   139.41   3.15 o
   1  12   6     4.57     3.92   0.69 o
   2  12   6   218.66   219.32   2.24 o
   3  12   6    75.60    72.74   1.34 o
   4  12   6    43.78    44.09   1.31 o
   5  12   6    87.58   101.03   1.86 o
   0  13   6    11.96    12.55   1.09 o
   1  13   6    44.86    46.20   1.23 o
   2  13   6    18.30    17.06   0.79 o
   3  13   6   136.79   139.89   1.73 o
   4  13   6    14.57    14.05   0.74 o
   0  14   6    46.79    46.68   1.54 o
   1  14   6     3.11     3.30   0.48 o
   2  14   6    12.36    12.21   0.67 o
   3  14   6    39.48    34.26   1.25 o
   0  15   6     0.42     0.34   0.77 <
   2   0   7   241.81   220.85   3.07 o
   4   0   7    31.47    38.32   1.35 o
   6   0   7    72.40    69.87   1.90 o
   8   0   7    72.54    66.99   1.75 o
   1   1   7   104.18   111.68   1.41 o
   2   1   7    91.77    91.83   1.49 o
   3   1   7   234.32   237.24   2.35 o
   4   1   7    25.62    25.68   0.79 o
   5   1   7    50.97    52.85   1.20 o
   6   1   7    39.19    38.46   1.11 o
   7   1   7   312.38   306.76   2.64 o
   8   1   7    43.80    43.72   1.00 o
   1   2   7   289.80   304.12   2.39 o
   2   2   7   347.95   347.53   2.78 o
   3   2   7   234.83   235.48   2.65 o
   4   2   7    15.73    15.35   0.74 o
   5   2   7    61.16    61.82   1.41 o
   6   2   7   164.63   161.58   2.13 o
   7   2   7    38.76    37.11   0.98 o
   8   2   7    18.08    20.25   0.93 o
   1   3   7    19.85    18.87   0.72 o
   2   3   7    38.34    32.94   1.04 o
   3   3   7   180.78   196.47   2.01 o
   4   3   7    22.47    18.88   0.78 o
   5   3   7   392.54   407.82   3.15 o
   6   3   7   102.52    93.26   1.66 o
   7   3   7     1.95     1.99   0.56 o
   8   3   7    26.69    27.87   1.18 o
   1   4   7    88.75    90.77   1.40 o
   2   4   7    39.28    38.15   1.12 o
   3   4   7   315.77   317.68   2.59 o
   4   4   7    41.91    40.14   1.08 o
   5   4   7    27.97    28.52   0.97 o
   6   4   7    55.88    57.01   1.30 o
   7   4   7     0.22    -0.56   0.53 <
   8   4   7    21.90    21.35   1.29 o
   1   5   7   346.30   361.56   3.07 o
   2   5   7    82.58    81.67   1.52 o
   3   5   7   494.71   522.52   3.67 o
   4   5   7    23.97    23.33   0.89 o
   5   5   7   341.96   351.24   2.82 o
   6   5   7    44.53    44.50   1.24 o
   7   5   7    36.30    38.60   1.01 o
   1   6   7   297.05   311.78   2.84 o
   2   6   7    66.05    63.28   1.38 o
   3   6   7    64.47    67.47   1.29 o
   4   6   7    55.28    55.18   1.37 o
   5   6   7    28.65    26.53   1.00 o
   6   6   7   177.41   176.01   2.33 o
   7   6   7     7.17     7.11   0.63 o
   1   7   7   101.83   103.93   1.72 o
   2   7   7   139.47   155.02   1.95 o
   3   7   7    33.48    33.43   0.98 o
   4   7   7    19.36    15.72   0.98 o
   5   7   7    60.14    61.97   1.42 o
   6   7   7     6.59     6.98   0.70 o
   7   7   7    69.32    81.21   1.52 o
   1   8   7   139.27   134.22   2.04 o
   2   8   7    86.25    87.86   1.50 o
   3   8   7    37.51    34.99   1.06 o
   4   8   7   126.29   119.86   1.90 o
   5   8   7    35.09    33.43   1.22 o
   6   8   7     0.43     0.21   0.48 <
   1   9   7   355.67   352.85   3.17 o
   2   9   7   109.55   113.50   1.70 o
   3   9   7    13.82    13.62   0.74 o
   4   9   7    48.16    48.73   1.22 o
   5   9   7     7.84     8.79   0.65 o
   6   9   7    15.18    16.14   0.85 o
   1  10   7   140.92   125.89   1.78 o
   2  10   7   113.84   120.38   1.95 o
   3  10   7    21.02    22.66   0.89 o
   4  10   7     3.95     5.51   0.60 o
   5  10   7    33.90    34.45   1.01 o
   1  11   7    53.88    44.96   1.40 o
   2  11   7    83.52    83.32   1.56 o
   3  11   7    86.66    85.15   1.57 o
   4  11   7    29.03    30.22   0.92 o
   5  11   7    55.03    59.35   1.57 o
   1  12   7    39.99    42.35   1.15 o
   2  12   7   211.64   215.13   2.52 o
   3  12   7   134.96   132.10   1.84 o
   4  12   7    33.29    28.56   1.15 o
   1  13   7    34.03    29.70   0.96 o
   2  13   7    69.46    54.18   1.25 o
   3  13   7    15.98    18.19   1.30 o
   0   0   8   474.48   524.72   7.28 o
   2   0   8   139.61   157.49   3.20 o
   4   0   8    65.26    68.02   1.94 o
   6   0   8    73.99    61.29   1.95 o
   0   1   8    79.20    85.35   1.99 o
   1   1   8   185.58   184.22   2.29 o
   2   1   8    69.80    80.48   1.49 o
   3   1   8   131.43   133.19   1.86 o
   4   1   8   965.86   992.22   4.55 o
   5   1   8   245.65   248.07   2.33 o
   6   1   8    11.86    11.78   0.75 o
   7   1   8    41.02    41.97   0.96 o
   0   2   8   440.22   450.84   4.28 o
   1   2   8   347.10   350.69   2.79 o
   2   2   8   163.36   169.04   2.03 o
   3   2   8   310.90   319.71   2.65 o
   4   2   8   271.21   279.30   2.34 o
   5   2   8   126.39   121.46   1.75 o
   6   2   8    47.09    47.70   1.08 o
   7   2   8    68.71    70.95   1.40 o
   0   3   8   331.98   346.94   3.81 o
   1   3   8   196.69   203.49   2.16 o
   2   3   8    53.50    61.09   1.37 o
   3   3   8   130.78   124.94   1.62 o
   4   3   8   461.87   478.69   3.13 o
   5   3   8    24.42    24.78   0.96 o
   6   3   8    26.27    23.74   0.93 o
   7   3   8    90.57    91.21   1.77 o
   0   4   8    95.22    92.94   1.93 o
   1   4   8   263.29   274.74   2.58 o
   2   4   8    55.76    60.46   1.31 o
   3   4   8   103.90   108.92   1.82 o
   4   4   8   357.45   390.24   3.04 o
   5   4   8   103.02    97.28   1.68 o
   6   4   8    15.87    12.22   0.74 o
   7   4   8    61.44    62.44   1.45 o
   0   5   8   218.14   214.45   2.97 o
   1   5   8    37.18    40.93   1.13 o
   2   5   8   141.79   142.11   1.80 o
   3   5   8    27.21    26.29   1.02 o
   4   5   8   154.57   151.09   1.80 o
   5   5   8   182.62   177.82   2.73 o
   6   5   8    69.27    68.92   1.48 o
   0   6   8   505.52   501.21   5.35 o
   1   6   8     9.60     7.46   0.63 o
   2   6   8    53.51    50.02   1.08 o
   3   6   8   344.15   346.71   2.85 o
   4   6   8     0.14     1.02   0.53 <
   5   6   8    13.17    11.84   0.79 o
   6   6   8    40.99    38.71   1.07 o
   0   7   8   285.99   264.40   3.89 o
   1   7   8    41.59    36.51   1.09 o
   2   7   8    17.81    18.02   0.81 o
   3   7   8    19.65    19.32   0.88 o
   4   7   8    33.59    34.53   1.05 o
   5   7   8    48.55    49.89   1.26 o
   6   7   8    47.94    47.28   1.17 o
   0   8   8    14.13     8.16   1.12 o
   1   8   8    32.85    37.64   1.20 o
   2   8   8   189.59   191.85   2.13 o
   3   8   8    17.69    18.65   0.82 o
   4   8   8   202.75   207.36   2.33 o
   5   8   8    10.59     9.86   0.68 o
   0   9   8   103.66   106.35   2.58 o
   1   9   8    73.57    66.49   1.44 o
   2   9   8    11.39    13.24   0.76 o
   3   9   8    40.74    42.76   1.08 o
   4   9   8    34.68    33.47   0.86 o
   5   9   8     6.16     3.40   0.62 o
   0  10   8     5.82     7.53   0.84 o
   1  10   8    35.82    43.13   1.12 o
   2  10   8    15.12    15.61   0.79 o
   3  10   8   206.80   209.79   2.58 o
   4  10   8    31.96    37.19   1.07 o
   0  11   8    22.63    20.91   1.12 o
   1  11   8    80.30    67.32   1.37 o
   2  11   8   118.69   120.77   2.34 o
   3  11   8    55.88    55.65   1.56 o
   0  12   8    27.25    27.74   1.29 o
   1  12   8    62.83    65.68   1.47 o
   2   0   9  1109.25  1158.53   8.94 o
   4   0   9    18.90    17.59   1.21 o
   6   0   9   163.74   183.04   2.57 o
   1   1   9    91.32    87.84   1.82 o
   2   1   9   102.27    98.61   1.84 o
   3   1   9   574.79   631.09   3.66 o
   4   1   9    15.18    14.51   0.74 o
   5   1   9   209.93   210.64   2.04 o
   6   1   9    17.00    16.55   0.82 o
   1   2   9    24.23    22.17   0.99 o
   2   2   9    21.29    23.74   1.04 o
   3   2   9    64.54    58.72   1.21 o
   4   2   9     4.84     6.38   0.59 o
   5   2   9   100.19    97.32   1.48 o
   6   2   9    20.37    21.84   1.22 o
   1   3   9   104.10   104.54   1.64 o
   2   3   9    34.84    35.93   1.04 o
   3   3   9   144.42   134.39   1.70 o
   4   3   9    37.99    39.00   1.04 o
   5   3   9    67.20    68.48   1.23 o
   6   3   9    31.51    25.15   1.07 o
   1   4   9   115.06   107.35   1.83 o
   2   4   9    12.05    10.67   0.66 o
   3   4   9   200.10   199.92   1.90 o
   4   4   9    68.15    68.15   1.27 o
   5   4   9    20.51    22.28   0.82 o
   1   5   9     5.10     5.34   0.69 o
   2   5   9   101.17   105.13   1.48 o
   3   5   9    26.55    26.11   0.78 o
   4   5   9    43.32    40.45   0.92 o
   5   5   9     0.48     1.06   0.40 <
   1   6   9    78.38    72.41   1.28 o
   2   6   9     0.86     1.18   0.48 <
   3   6   9     8.73     9.18   0.52 o
   4   6   9    42.34    45.27   1.10 o
   5   6   9    25.88    29.94   1.08 o
   1   7   9    42.21    37.02   1.14 o
   2   7   9     8.42     7.97   0.61 o
   3   7   9     3.50     4.21   0.42 o
   4   7   9    32.62    31.69   0.87 o
   1   8   9    11.11    11.63   0.77 o
   2   8   9    37.79    34.08   1.03 o
   3   8   9     2.15     1.25   0.42 o
   4   8   9    72.06    75.85   2.52 o
   1   9   9    80.57    77.83   1.69 o
   2   9   9    26.26    25.17   1.09 o
   3   9   9     9.82    12.13   0.95 o
   1  10   9    13.29    12.81   1.19 o
   0   0  10   238.48   236.34   5.36 o
   2   0  10    32.85    29.31   1.30 o
   4   0  10   560.42   548.17   5.33 o
   0   1  10    44.95    44.22   1.80 o
   1   1  10    65.98    63.31   1.56 o
   2   1  10    20.70    20.63   0.87 o
   3   1  10    34.38    37.28   1.07 o
   4   1  10    39.72    49.62   1.07 o
   0   2  10    31.80    32.29   1.82 o
   1   2  10   137.69   130.03   1.91 o
   2   2  10    49.13    49.24   1.15 o
   3   2  10    99.53    96.92   1.37 o
   4   2  10    32.80    32.54   0.87 o
   0   3  10   273.45   269.75   4.37 o
   1   3  10    18.34    17.83   1.01 o
   2   3  10    35.19    34.14   1.12 o
   3   3  10   166.57   171.80   1.85 o
   4   3  10   184.71   195.38   2.21 o
   0   4  10    55.63    54.73   2.67 o
   1   4  10    67.96    66.83   1.44 o
   2   4  10    73.16    80.54   1.51 o
   3   4  10    38.55    38.38   0.94 o
   4   4  10    21.11    19.49   1.15 o
   0   5  10   395.38   365.65   5.11 o
   1   5  10    27.16    29.88   0.96 o
   2   5  10    34.69    34.16   0.91 o
   3   5  10    63.71    66.55   1.64 o
   0   6  10    98.10    89.95   2.22 o
   1   6  10    53.00    57.27   1.42 o
   2   6  10    98.99   100.94   2.02 o
   0   7  10     0.58     1.02   1.33 <
   1   7  10   112.96   120.02   3.07 o
   1   1  11     3.57     2.58   0.86 o
